# Supplementary material for: Dynamic Quantitative Trait Loci Mapping for Plant Height in Recombinant Inbred Line Population of Upland Cotton
Source: Front Plant Sci. 2022 Jun 9;13:914140. doi: 10.3389/fpls.2022.914140 (PMC9235862; doi:10.3389/fpls.2022.914140)
Supplement: Supplementary file 1 [file Data_Sheet_1.xlsx]

## Sheet: 1
Supplementary Table 1 ANOVA and combined broad-sense heritability analysis of plant height
Traits	Variation sources	SS	DF	MS	F-value	H2(%)
PHt1	Genotypes	55311.1	200	276.555	19.8436**	0.7819
	Environment	194345	7	27763.6	1992.1188**
	Environment×Genotypes	102578	1400	73.2698	5.2573**
	Error	22173.4	1591	13.9367
PHt2	Genotypes	96019.1	200	480.096	25.1638**	0.8362
	Environment	199678	8	24959.7	1308.24**
	Environment×Genotypes	144445	1600	90.2781	4.7318**
	Error	34132	1789	19.0788
PHt3	Genotypes	121890	200	609.45	31.5966**	0.8557
	Environment	138803	8	17350.3	899.519**
	Environment×Genotypes	159263	1600	99.5397	5.1606**
	Error	34642.1	1796	19.2885
PHt4	Genotypes	81561.8	200	407.809	19.7272**	0.8478
	Environment	74424.9	5	14885	720.0415**
	Environment×Genotypes	69486.8	1000	69.4868	3.3613**
	Error	24579.5	1189	20.6724
** refers to the significant difference at P=0.01; H2 refers to the heritability.

## Sheet: 2
Supplementary Table 2 SNP marker filtering process
No. of chromosome	No. of total SNP	No. of polymorphism and homozygous	No. of allelic loci	No. of miss less than 50%
A01	23511	2296	2296	269
A02	10704	371	371	56
A03	19463	7885	7882	985
A04	11278	1397	1397	148
A05	20728	4053	4053	454
A06	44570	1732	1732	241
A07	20091	6692	6691	938
A08	69550	1056	1056	140
A09	17402	3212	3212	404
A10	23607	2488	2488	319
A11	22609	2185	2185	260
A12	16490	2042	2042	222
A13	33805	15454	15451	2007
D01	20863	9793	9792	957
D02	20131	6704	6702	718
D03	9189	1906	1906	198
D04	10155	852	852	88
D05	16546	2041	2039	196
D06	19394	2642	2641	259
D07	22375	5758	5758	522
D08	27298	432	432	49
D09	19610	810	810	73
D10	13580	2593	2593	258
D11	13869	991	989	90
D12	11555	751	749	60
D13	17326	1477	1477	143
Total	555699	87613	87596	10054

## Sheet: 3
Supplementary Table 3 Information of genetic linkage groups
Linkage	No. of markers mapped	Geneticlength (cM)	Avg. marker density	Spearman coefficient
A01-1	137	60.29	0.44	0.804**
A01-2	40	25.4	0.63	0.876**
A02-1	26	11.28	0.43	0.763**
A02-2	28	6.99	0.25	0.745**
A03-1	232	116.53	0.5	0.983**
A03-2	303	78.01	0.26	0.862**
A04	93	52.61	0.57	0.916**
A05-1	94	71.12	0.76	0.850**
A05-2	122	64.5	0.53	0.883**
A05-3	73	34.23	0.47	0.751**
A06-1	69	21.27	0.31	0.810**
A06-2	33	10.65	0.32	0.725**
A07-1	106	70.17	0.66	0.911**
A07-2	96	51.34	0.53	0.766**
A07-3	246	85.01	0.35	0.714**
A07-4	43	33.06	0.77	0.806**
A08	57	60.83	1.07	0.766**
A09-1	33	6.47	0.2	0.803**
A09-2	58	8.37	0.14	0.749**
A09-3	80	99.38	1.24	0.963**
A10	84	23.67	0.28	0.749**
A11-1	37	12.08	0.33	0.947**
A11-2	35	14.12	0.4	0.771**
A11-3	29	17.47	0.6	0.723**
A12	61	9.65	0.16	0.728**
A13-1	108	29.49	0.27	0.743**
A13-2	219	50.27	0.23	0.730**
A13-3	311	69.81	0.22	0.736**
A13-4	252	154	0.61	0.752**
A13-5	177	52.26	0.3	0.780**
At	3282	1400.29	0.43	0.804**
D01-1	166	78.96	0.48	0.724**
D01-2	403	115.18	0.29	0.753**
D01-3	161	122.52	0.76	0.846**
D02-1	54	22.07	0.41	0.787**
D02-2	101	15.44	0.15	0.778**
D02-3	128	44.97	0.35	0.837**
D03	141	85.42	0.61	0.746**
D04	58	40.97	0.71	0.465**
D05	192	28.95	0.15	0.907**
D06-1	40	23.86	0.6	0.898**
D06-2	95	52.61	0.55	0.711**
D06-3	45	9.83	0.22	0.741**
D07-1	290	162.45	0.56	0.835**
D07-2	216	93.68	0.43	0.750**
D08	19	23.97	1.26	0.849**
D09	59	64	1.08	0.930**
D10	232	128.71	0.55	0.852**
D11-1	26	6.21	0.24	0.578**
D11-2	20	78.82	3.94	0.973**
D12-1	19	22.8	1.2	0.903**
D12-2	24	75.85	3.16	0.983**
D13	79	49.57	0.63	0.791**
Dt	2568	1346.83	0.52	0.802**
Total	5850	2747.12	0.47	0.803**
Gap refers to distance between two adjacent markers > 10 cM.

## Sheet: 4
Supplementary Table 4 Unconditional QTL detected of plant height in different environments
QTL Name	Environment	Stage	Position（cM）	LeftMarker	RightMarker	LOD	PVE(%)	Additive
UqPH-A03-1	19DZ	t3	0	A03-1154016	A03-1152903	7.4351	3.0254	-4.6896
	20DZ	t4	0	A03-1154016	A03-1152903	5.4415	1.8452	-2.7863
	BLUP1	t1	0	A03-1154016	A03-1152903	11.5078	5.4025	-1.0257
	BLUP3	t1	0	A03-1154016	A03-1152903	14.1119	6.8187	-1.3255
		t2	0	A03-1154016	A03-1152903	18.88	7.8688	-2.3446
UqPH-A03-2	19HZ	t3	3	A03-1036161	A03-1067895	14.0158	5.0466	-4.3064
UqPH-A03-3	19HZ	t1	14	A03-1312663	A03-1163998	3.7351	5.8527	1.774
		t3	14	A03-1312663	A03-1163998	19.4819	7.3734	5.2786
	19DZ	t3	16	A03-1310900	A03-1310888	14.6084	6.4275	6.9751
	20DZ	t4	13	A03-1471008	A03-1312663	11.3755	4.1366	4.2339
	BLUP1	t1	16	A03-1310900	A03-1310888	19.2707	9.9518	1.4203
	BLUP3	t1	16	A03-1310900	A03-1310888	19.4571	10.0422	1.6415
		t2	17	A03-1310900	A03-1310888	23.1872	10.1931	2.7231
UqPH-A03-4	21HZ	t1	51	A03-46443921	A03-67060616	5.9523	3.7329	2.5858
UqPH-A05-1	21HZ	t2	71	A05-23578086	A05-23578278	3.3311	1.1109	1.8151
UqPH-A07-1	17HZ	t4	26	A07-42121567	A07-41750599	26.3834	5.9677	4.6746
UqPH-A07-2	19DZ	t2	29	A07-90403253	A07-90224749	18.728	4.0851	7.1854
UqPH-A07-3	19DZ	t2	31	A07-90315420	A07-90578238	27.2612	6.6194	-9.1491
UqPH-A07-4	17HZ	t4	46	A07-43329261	A07-43065326	18.8598	3.8426	-3.7863
UqPH-A08-1	BLUP1	t2	21	A08-116803290	A08-117021642	3.5622	1.8212	0.7907
UqPH-A08-2	17HZ	t3	30	A08-118502121	A08-118512814	3.7139	4.8432	-1.7227
	19HZ	t1	30	A08-118502121	A08-118512814	5.4454	8.8216	-2.1262
	21HZ	t1	30	A08-118502121	A08-118512814	3.4157	2.0226	-1.3277
		t2	30	A08-118502121	A08-118512814	4.5771	1.5473	-2.1179
		t3	30	A08-118502121	A08-118512814	5.3858	1.3928	-2.5527
	BLUP1	t1	30	A08-118502121	A08-118512814	5.369	2.3596	-0.6749
		t2	30	A08-118502121	A08-118512814	8.5818	4.1306	-1.1897
		t3	30	A08-118502121	A08-118512814	8.1991	7.7565	-1.0944
		t4	30	A08-118502121	A08-118512814	6.2812	6.3913	-0.904
	BLUP3	t1	30	A08-118502121	A08-118512814	5.5999	2.4456	-0.7902
		t2	30	A08-118502121	A08-118512814	3.5461	1.2296	-0.9231
UqPH-A08-3	17HZ	t2	58	A08-119341313	A08-120226449	5.1448	3.5623	2.2302
UqPH-A09-1	20DZ	t3	70	A09-61223718	A09-62602002	3.6513	5.5344	2.7001
		t4	70	A09-61223718	A09-62602002	3.8276	1.6157	2.5951
	BLUP2	t3	70	A09-61223718	A09-62602002	3.8743	1.4891	0.8962
UqPH-A11-1	BLUP2	t4	12	A11-2451880	A11-2383153	4.1656	1.9402	-0.7362
UqPH-A11-2	17HZ	t3	0	A11-5274523	A11-5136456	3.8982	5.0948	-1.7862
	20DZ	t4	2	A11-5136456	A11-5095875	20.8115	8.4926	-6.0076
UqPH-A13-1	20HZ	t3	0	A13-13763581	A13-13734530	15.3574	4.5562	-7.4908
UqPH-A13-2	20HZ	t3	5	A13-13736562	A13-18203124	8.8136	2.4433	5.8583
UqPH-A13-3	BLUP2	t1	38	A13-90802641	A13-90699968	8.4985	5.4719	-0.5145
UqPH-A13-4	BLUP2	t1	49	A13-72829120	A13-71608299	4.1034	2.5204	0.3485
UqPH-A13-5	21HZ	t1	49	A13-91483672	A13-91685798	3.3394	1.9653	-1.3072
	BLUP3	t1	49	A13-91483672	A13-91685798	3.5653	1.5557	-0.6298
UqPH-D02-1	18HZ	t3	11	D02-60076418	D02-60261295	3.6206	4.1099	-1.7398
	21HZ	t2	9	D02-58357588	D02-60076418	10.6826	3.9821	-3.4062
		t3	9	D02-58357588	D02-60076418	6.0363	1.6196	-2.759
UqPH-D02-2	21HZ	t2	25	D02-61338809	D02-61546444	3.8977	1.3265	1.9589
UqPH-D05-1	21HZ	t2	28	D05-62761500	D05-63579068	3.7339	1.3426	-1.9947
UqPH-D06-1	18DZ	t4	14	D06-5673700	D06-5692556	3.71	7.566	-2.3503
	BLUP2	t4	14	D06-5673700	D06-5692556	3.4448	1.5896	-0.6538
UqPH-D07-1	BLUP2	t3	146	D07-12614322	D07-12614519	12.2457	4.1737	-1.5286
UqPH-D07-2	BLUP2	t2	152	D07-14496431	D07-14713797	12.8601	4.0479	0.5273
		t3	152	D07-14496431	D07-14713797	19.9026	7.6636	2.079
UqPH-D07-3	21HZ	t1	9	D07-26679665	D07-26721200	3.4618	2.0655	-1.3492
UqPH-D07-4	19DZ	t2	48	D07-32896334	D07-30752760	10.6798	2.1193	5.1157
UqPH-D07-5	19DZ	t2	60	D07-33680166	D07-32594728	5.5668	1.0342	-3.5941
	BLUP1	t2	60	D07-33680166	D07-32594728	14.6915	7.6759	-1.63
UqPH-D07-6	BLUP1	t2	70	D07-32887562	D07-32305479	7.2366	3.4141	1.0812
UqPH-D09-1	18DZ	t2	6	D09-36097451	D09-35948718	10.2366	5.3668	3.3854
	BLUP2	t4	5	D09-36092845	D09-36097451	9.6421	4.9178	1.1498
UqPH-D09-2	18DZ	t2	9	D09-35991824	D09-38656333	20.6817	12.4999	-5.17
		t3	14	D09-35991824	D09-38656333	3.4692	6.4755	-2.5224
	BLUP2	t4	10	D09-35991824	D09-38656333	19.0134	11.3416	-1.7468
	BLUP3	t4	15	D09-35991824	D09-38656333	4.2568	6.2521	-1.353
UqPH-D11-1	17HZ	t2	25	D11-54584560	D11-54120704	5.543	4.0042	1.945
		t3	25	D11-54584560	D11-54120704	5.0475	7.4501	2.1384
	BLUP3	t4	23	D11-25798969	D11-54584560	3.4496	3.8666	1.0669
UqPH-D11-2	18DZ	t2	77	D11-62509772	D11-62880365	3.411	1.6544	1.8793
UqPH-D13-1	21HZ	t1	21	D13-49673501	D13-50097370	5.2407	3.1662	1.6777
UqPH-D13-2	21HZ	t2	43	D13-50103125	D13-53665080	13.0534	5.0112	-3.8144
		t3	44	D13-53665080	D13-53664776	19.4478	5.9676	-5.2839
UqPH-D13-3	21HZ	t2	46	D13-53477431	D13-53432710	25.8453	11.8966	5.8741

## Sheet: 5
Supplementary Table 5 Conditional QTL detected of plant height in different environments
QTL Name	Environment	Stage	Position（cM）	LeftMarker	RightMarker	LOD	PVE(%)	Additive
CqPH-A02-1	BLUP3	△t1-2	5	A02-106051718	A02-106059148	3.5609	5.8058	-0.1708
CqPH-A03-1	19HZ	△t1-2	6	A03-16225726	A03-16565930	25.7207	6.2743	4.6107
CqPH-A05-1	18DZ	△t2-3	6	A05-20911002	A05-21068193	3.8833	1.5558	1.1066
CqPH-A05-2	BLUP2	△t2-3	20	A05-34513364	A05-34328297	3.9617	1.4991	0.2288
CqPH-A06-1	19HZ	△t2-3	0	A06-4053548	A06-4281612	9.3443	3.2391	1.1455
CqPH-A06-2	21DZ	△t2-3	20	A06-13366314	A06-15220414	5.2395	1.2236	2.3711
	BLUP3	△t2-3	20	A06-13366314	A06-15220414	3.7113	4.5544	0.2436
CqPH-A07-1	17HZ	△t2-3	0	A07-89612730	A07-86081682	3.6188	2.2059	-0.8564
CqPH-A08-1	21HZ	△t2-3	30	A08-118502121	A08-118512814	4.766	4.6987	-1.117
CqPH-A08-2	21HZ	△t2-3	48	A08-116165579	A08-117141460	4.5253	4.5302	1.2285
CqPH-A11-1	17HZ	△t2-3	0	A11-5274523	A11-5136456	7.6743	4.9058	-1.0776
	BLUP3	△t2-3	1	A11-5274523	A11-5136456	4.9619	5.9867	-0.1477
CqPH-A13-1	19HZ	△t2-3	13	A13-17131399	A13-29366534	11.4288	4.1608	1.3211
CqPH-A13-2	19HZ	△t2-3	26	A13-45128130	A13-39198132	5.5296	1.8838	-0.926
CqPH-A13-3	BLUP3	△t1-2	50	A13-59622273	A13-59597015	3.2706	5.2014	-0.2808
CqPH-D01-1	BLUP3	△t2-3	51	D01-58436968	D01-59628766	3.3641	3.954	0.119
CqPH-D03-1	21DZ	△t2-3	15	D03-5750964	D03-5978678	9.3916	2.2719	-1.6571
CqPH-D03-2	21DZ	△t2-3	61	D03-23362648	D03-29132401	4.5051	1.0092	1.107
CqPH-D04-1	BLUP2	△t2-3	18	D04-45948630	D04-45910043	13.3993	5.6078	0.3465
CqPH-D04-2	BLUP2	△t2-3	33	D04-45970291	D04-46034353	20.7877	9.4545	-0.4489
CqPH-D06-1	21HZ	△t2-3	0	D06-55879072	D06-55973854	4.5411	4.4527	1.8143
CqPH-D07-1	18DZ	△t1-2	37	D07-6305680	D07-6305588	5.9599	4.3499	-1.4772
CqPH-D07-2	20HZ	△t1-2	62	D07-33680166	D07-32594728	25.9492	4.4632	2.381
CqPH-D09-1	18DZ	△t1-2	12	D09-35991824	D09-38656333	5.0517	4.761	-1.5449
CqPH-D09-2	20HZ	△t1-2	55	D09-47643159	D09-47670626	28.8727	5.049	2.5353
CqPH-D10-1	19HZ	△t2-3	36	D10-27239516	D10-28071614	8.5105	3.0085	-0.7064
CqPH-D10-2	19HZ	△t2-3	48	D10-27230721	D10-27505814	15.9036	6.1153	1.0105
CqPH-D12-1	18DZ	△t2-3	58	D12-55596327	D12-57181204	8.2645	3.4572	-1.6253
CqPH-D12-2	18DZ	△t2-3	63	D12-57924688	D12-57847525	13.6428	5.9744	2.1374
CqPH-D13-1	17HZ	△t2-3	20	D13-49336750	D13-49673501	9.0421	5.9632	-1.1888

## Sheet: 6
Supplementary Table 6 Comparison with previous plant height QTL
Meta-QTL name	QTL Name	Environment	Stage	Position（cM）	LeftMarker	RightMarker	LOD	PVE(%)	Additive	Reported previously
	CqPH-A02-1	BLUP3	△t1-2	5	A02-106051718	A02-106059148	3.5609	5.8058	-0.1708
	UqPH-A03-1	19DZ	t3	0	A03-1154016	A03-1152903	7.4351	3.0254	-4.6896	Huang et al. 2017
		20DZ	t4	0	A03-1154016	A03-1152903	5.4415	1.8452	-2.7863
		BLUP1	t1	0	A03-1154016	A03-1152903	11.5078	5.4025	-1.0257
		BLUP3	t1	0	A03-1154016	A03-1152903	14.1119	6.8187	-1.3255
			t2	0	A03-1154016	A03-1152903	18.88	7.8688	-2.3446
	UqPH-A03-2	19HZ	t3	3	A03-1036161	A03-1067895	14.0158	5.0466	-4.3064
	CqPH-A03-1	19HZ	△t1-2	6	A03-16225726	A03-16565930	25.7207	6.2743	4.6107
	UqPH-A03-3	19HZ	t1	14	A03-1312663	A03-1163998	3.7351	5.8527	1.774
			t3	14	A03-1312663	A03-1163998	19.4819	7.3734	5.2786
		19DZ	t3	16	A03-1310900	A03-1310888	14.6084	6.4275	6.9751
		20DZ	t4	13	A03-1471008	A03-1312663	11.3755	4.1366	4.2339
		BLUP1	t1	16	A03-1310900	A03-1310888	19.2707	9.9518	1.4203
		BLUP3	t1	16	A03-1310900	A03-1310888	19.4571	10.0422	1.6415
			t2	17	A03-1310900	A03-1310888	23.1872	10.1931	2.7231
	UqPH-A03-4	21HZ	t1	51	A03-46443921	A03-67060616	5.9523	3.7329	2.5858	Liu et al. 2020；Said et al. 2013；Huang et al. 2018
	CqPH-A05-1	18DZ	△t2-3	6	A05-20911002	A05-21068193	3.8833	1.5558	1.1066
	CqPH-A05-2	BLUP2	△t2-3	20	A05-34513364	A05-34328297	3.9617	1.4991	0.2288
	UqPH-A05-1	21HZ	t2	71	A05-23578086	A05-23578278	3.3311	1.1109	1.8151	Huang et al. 2018
	CqPH-A06-1	19HZ	△t2-3	0	A06-4053548	A06-4281612	9.3443	3.2391	1.1455	Huang et al. 2018
	CqPH-A06-2	21DZ	△t2-3	20	A06-13366314	A06-15220414	5.2395	1.2236	2.3711	Huang et al. 2018
		BLUP3	△t2-3	20	A06-13366314	A06-15220414	3.7113	4.5544	0.2436
	CqPH-A07-1	17HZ	△t2-3	0	A07-89612730	A07-86081682	3.6188	2.2059	-0.8564	Liu et al. 2020
	UqPH-A07-1	17HZ	t4	26	A07-42121567	A07-41750599	26.3834	5.9677	4.6746	Liu et al. 2020
	UqPH-A07-2	19DZ	t2	29	A07-90403253	A07-90224749	18.728	4.0851	7.1854	Liu et al. 2020
	UqPH-A07-3	19DZ	t2	31	A07-90315420	A07-90578238	27.2612	6.6194	-9.1491	Liu et al. 2020
	UqPH-A07-4	17HZ	t4	46	A07-43329261	A07-43065326	18.8598	3.8426	-3.7863	Liu et al. 2020
	UqPH-A08-1	BLUP1	t2	21	A08-116803290	A08-117021642	3.5622	1.8212	0.7907
qPH-A08-1	UqPH-A08-2	17HZ	t3	30	A08-118502121	A08-118512814	3.7139	4.8432	-1.7227
		19HZ	t1	30	A08-118502121	A08-118512814	5.4454	8.8216	-2.1262
		21HZ	t1	30	A08-118502121	A08-118512814	3.4157	2.0226	-1.3277
			t2	30	A08-118502121	A08-118512814	4.5771	1.5473	-2.1179
			t3	30	A08-118502121	A08-118512814	5.3858	1.3928	-2.5527
		BLUP1	t1	30	A08-118502121	A08-118512814	5.369	2.3596	-0.6749
			t2	30	A08-118502121	A08-118512814	8.5818	4.1306	-1.1897
			t3	30	A08-118502121	A08-118512814	8.1991	7.7565	-1.0944
			t4	30	A08-118502121	A08-118512814	6.2812	6.3913	-0.904
		BLUP3	t1	30	A08-118502121	A08-118512814	5.5999	2.4456	-0.7902
			t2	30	A08-118502121	A08-118512814	3.5461	1.2296	-0.9231
	CqPH-A08-1	21HZ	△t2-3	30	A08-118502121	A08-118512814	4.766	4.6987	-1.117
	CqPH-A08-2	21HZ	△t2-3	48	A08-116165579	A08-117141460	4.5253	4.5302	1.2285
	UqPH-A08-3	17HZ	t2	58	A08-119341313	A08-120226449	5.1448	3.5623	2.2302
	UqPH-A09-1	20DZ	t3	70	A09-61223718	A09-62602002	3.6513	5.5344	2.7001
			t4	70	A09-61223718	A09-62602002	3.8276	1.6157	2.5951
		BLUP2	t3	70	A09-61223718	A09-62602002	3.8743	1.4891	0.8962
qPH-A11-1	CqPH-A11-1	17HZ	△t2-3	0	A11-5274523	A11-5136456	7.6743	4.9058	-1.0776
		BLUP3	△t2-3	1	A11-5274523	A11-5136456	4.9619	5.9867	-0.1477
	UqPH-A11-2	17HZ	t3	0	A11-5274523	A11-5136456	3.8982	5.0948	-1.7862
		20DZ	t4	2	A11-5136456	A11-5095875	20.8115	8.4926	-6.0076
	UqPH-A11-1	BLUP2	t4	12	A11-2451880	A11-2383153	4.1656	1.9402	-0.7362
	UqPH-A13-1	20HZ	t3	0	A13-13763581	A13-13734530	15.3574	4.5562	-7.4908
	UqPH-A13-2	20HZ	t3	5	A13-13736562	A13-18203124	8.8136	2.4433	5.8583	Liu et al. 2020
	CqPH-A13-1	19HZ	△t2-3	13	A13-17131399	A13-29366534	11.4288	4.1608	1.3211	Liu et al. 2020；Huang et al. 2018
	CqPH-A13-2	19HZ	△t2-3	26	A13-45128130	A13-39198132	5.5296	1.8838	-0.926	Liu et al. 2020
	UqPH-A13-3	BLUP2	t1	38	A13-90802641	A13-90699968	8.4985	5.4719	-0.5145
	UqPH-A13-4	BLUP2	t1	49	A13-72829120	A13-71608299	4.1034	2.5204	0.3485
	UqPH-A13-5	21HZ	t1	49	A13-91483672	A13-91685798	3.3394	1.9653	-1.3072
		BLUP3	t1	49	A13-91483672	A13-91685798	3.5653	1.5557	-0.6298
	CqPH-A13-3	BLUP3	△t1-2	50	A13-59622273	A13-59597015	3.2706	5.2014	-0.2808
	CqPH-D01-1	BLUP3	△t2-3	51	D01-58436968	D01-59628766	3.3641	3.954	0.119	Huang et al. 2018
	UqPH-D02-1	18HZ	t3	11	D02-60076418	D02-60261295	3.6206	4.1099	-1.7398
		21HZ	t2	9	D02-58357588	D02-60076418	10.6826	3.9821	-3.4062
			t3	9	D02-58357588	D02-60076418	6.0363	1.6196	-2.759
	UqPH-D02-2	21HZ	t2	25	D02-61338809	D02-61546444	3.8977	1.3265	1.9589	Huang et al. 2018
	CqPH-D03-1	21DZ	△t2-3	15	D03-5750964	D03-5978678	9.3916	2.2719	-1.6571
	CqPH-D03-2	21DZ	△t2-3	61	D03-23362648	D03-29132401	4.5051	1.0092	1.107	Su et al. 2018
	CqPH-D04-1	BLUP2	△t2-3	18	D04-45948630	D04-45910043	13.3993	5.6078	0.3465
	CqPH-D04-2	BLUP2	△t2-3	33	D04-45970291	D04-46034353	20.7877	9.4545	-0.4489
	UqPH-D05-1	21HZ	t2	28	D05-62761500	D05-63579068	3.7339	1.3426	-1.9947
	CqPH-D06-1	21HZ	△t2-3	0	D06-55879072	D06-55973854	4.5411	4.4527	1.8143
	UqPH-D06-1	18DZ	t4	14	D06-5673700	D06-5692556	3.71	7.566	-2.3503
		BLUP2	t4	14	D06-5673700	D06-5692556	3.4448	1.5896	-0.6538
	UqPH-D07-3	21HZ	t1	9	D07-26679665	D07-26721200	3.4618	2.0655	-1.3492
	CqPH-D07-1	18DZ	△t1-2	37	D07-6305680	D07-6305588	5.9599	4.3499	-1.4772
	UqPH-D07-4	19DZ	t2	48	D07-32896334	D07-30752760	10.6798	2.1193	5.1157	Huang et al. 2018
qPH-D07-1	UqPH-D07-5	19DZ	t2	60	D07-33680166	D07-32594728	5.5668	1.0342	-3.5941
		BLUP1	t2	60	D07-33680166	D07-32594728	14.6915	7.6759	-1.63
	CqPH-D07-2	20HZ	△t1-2	62	D07-33680166	D07-32594728	25.9492	4.4632	2.381
	UqPH-D07-6	BLUP1	t2	70	D07-32887562	D07-32305479	7.2366	3.4141	1.0812	Huang et al. 2018
	UqPH-D07-1	BLUP2	t3	146	D07-12614322	D07-12614519	12.2457	4.1737	-1.5286
	UqPH-D07-2	BLUP2	t2	152	D07-14496431	D07-14713797	12.8601	4.0479	0.5273
			t3	152	D07-14496431	D07-14713797	19.9026	7.6636	2.079
	UqPH-D09-1	18DZ	t2	6	D09-36097451	D09-35948718	10.2366	5.3668	3.3854	Ma et al. 2019
		BLUP2	t4	5	D09-36092845	D09-36097451	9.6421	4.9178	1.1498
qPH-D09-1	UqPH-D09-2	18DZ	t2	9	D09-35991824	D09-38656333	20.6817	12.4999	-5.17	Ma et al. 2019
			t3	14	D09-35991824	D09-38656333	3.4692	6.4755	-2.5224
		BLUP2	t4	10	D09-35991824	D09-38656333	19.0134	11.3416	-1.7468
		BLUP3	t4	15	D09-35991824	D09-38656333	4.2568	6.2521	-1.353
	CqPH-D09-1	18DZ	△t1-2	12	D09-35991824	D09-38656333	5.0517	4.761	-1.5449
	CqPH-D09-2	20HZ	△t1-2	55	D09-47643159	D09-47670626	28.8727	5.049	2.5353
	CqPH-D10-1	19HZ	△t2-3	36	D10-27239516	D10-28071614	8.5105	3.0085	-0.7064
	CqPH-D10-2	19HZ	△t2-3	48	D10-27230721	D10-27505814	15.9036	6.1153	1.0105
	UqPH-D11-1	17HZ	t2	25	D11-54584560	D11-54120704	5.543	4.0042	1.945	Ma et al. 2019
			t3	25	D11-54584560	D11-54120704	5.0475	7.4501	2.1384
		BLUP3	t4	23	D11-25798969	D11-54584560	3.4496	3.8666	1.0669
	UqPH-D11-2	18DZ	t2	77	D11-62509772	D11-62880365	3.411	1.6544	1.8793
	CqPH-D12-1	18DZ	△t2-3	58	D12-55596327	D12-57181204	8.2645	3.4572	-1.6253
	CqPH-D12-2	18DZ	△t2-3	63	D12-57924688	D12-57847525	13.6428	5.9744	2.1374
qPH-D13-1	CqPH-D13-1	17HZ	△t2-3	20	D13-49336750	D13-49673501	9.0421	5.9632	-1.1888
	UqPH-D13-1	21HZ	t1	21	D13-49673501	D13-50097370	5.2407	3.1662	1.6777
	UqPH-D13-2	21HZ	t2	43	D13-50103125	D13-53665080	13.0534	5.0112	-3.8144
			t3	44	D13-53665080	D13-53664776	19.4478	5.9676	-5.2839
	UqPH-D13-3	21HZ	t2	46	D13-53477431	D13-53432710	25.8453	11.8966	5.8741

## Sheet: 7
Supplementary Table 7 948 genes in 10 QTL intervals
GH_A08G2232
GH_A11G0580
GH_A11G0581
GH_A11G0582
GH_A11G0583
GH_A11G0584
GH_A11G0585
GH_A11G0586
GH_A11G0587
GH_A11G0588
GH_A11G0589
GH_A11G0590
GH_A11G0591
GH_A11G0592
GH_A11G0593
GH_A11G0594
GH_D07G1778
GH_D07G1779
GH_D07G1780
GH_D07G1781
GH_D07G1782
GH_D07G1783
GH_D07G1784
GH_D07G1785
GH_D07G1786
GH_D07G1787
GH_D07G1788
GH_D07G1789
GH_D07G1790
GH_D07G1791
GH_D07G1792
GH_D07G1793
GH_D07G1794
GH_D07G1795
GH_D07G1796
GH_D07G1797
GH_D07G1798
GH_D07G1799
GH_D09G1062
GH_D09G1063
GH_D09G1064
GH_D09G1065
GH_D09G1066
GH_D09G1067
GH_D09G1068
GH_D09G1069
GH_D09G1070
GH_D09G1071
GH_D09G1072
GH_D09G1073
GH_D09G1074
GH_D09G1075
GH_D09G1076
GH_D09G1077
GH_D09G1078
GH_D09G1079
GH_D09G1080
GH_D09G1081
GH_D09G1082
GH_D09G1083
GH_D09G1084
GH_D09G1085
GH_D09G1086
GH_D09G1087
GH_D09G1088
GH_D09G1089
GH_D09G1090
GH_D09G1091
GH_D09G1092
GH_D09G1093
GH_D09G1094
GH_D09G1095
GH_D09G1096
GH_D09G1097
GH_D09G1098
GH_D09G1099
GH_D09G1100
GH_D09G1101
GH_D09G1102
GH_D09G1103
GH_D09G1104
GH_D09G1105
GH_D09G1106
GH_D09G1107
GH_D09G1108
GH_D09G1109
GH_D09G1110
GH_D09G1111
GH_D09G1112
GH_D09G1113
GH_D09G1114
GH_D09G1115
GH_D09G1116
GH_D09G1117
GH_D09G1118
GH_D09G1119
GH_D09G1120
GH_D09G1121
GH_D09G1122
GH_D09G1123
GH_D09G1124
GH_D09G1125
GH_D09G1126
GH_D09G1127
GH_D09G1128
GH_D09G1129
GH_D09G1130
GH_D09G1131
GH_D09G1132
GH_D09G1133
GH_D09G1134
GH_D09G1135
GH_D09G1136
GH_D09G1137
GH_D09G1138
GH_D09G1139
GH_D09G1140
GH_D09G1141
GH_D09G1142
GH_D09G1143
GH_D09G1144
GH_D09G1145
GH_D09G1146
GH_D09G1147
GH_D09G1148
GH_D09G1149
GH_D09G1150
GH_D09G1151
GH_D09G1152
GH_D09G1153
GH_D09G1154
GH_D09G1155
GH_D09G1156
GH_D09G1157
GH_D09G1158
GH_D09G1159
GH_D09G1160
GH_D09G1161
GH_D09G1162
GH_D09G1163
GH_D09G1164
GH_D09G1165
GH_D09G1166
GH_D09G1167
GH_D09G1168
GH_D09G1169
GH_D09G1170
GH_D09G1171
GH_D09G1172
GH_D09G1173
GH_D09G1174
GH_D09G1175
GH_D09G1176
GH_D09G1177
GH_D09G1178
GH_D09G1179
GH_D09G1180
GH_D09G1181
GH_D09G1182
GH_D09G1183
GH_D09G1184
GH_D09G1185
GH_D09G1186
GH_D09G1187
GH_D09G1188
GH_D09G1189
GH_D09G1190
GH_D09G1191
GH_D09G1192
GH_D09G1193
GH_D09G1194
GH_D09G1195
GH_D09G1196
GH_D09G1197
GH_D09G1198
GH_D09G1199
GH_D09G1200
GH_D09G1201
GH_D09G1202
GH_D09G1203
GH_D09G1204
GH_D09G1205
GH_D09G1206
GH_D09G1207
GH_D09G1208
GH_D09G1209
GH_D09G1210
GH_D09G1211
GH_D09G1212
GH_D09G1213
GH_D09G1214
GH_D09G1215
GH_D09G1216
GH_D09G1217
GH_D09G1218
GH_D09G1219
GH_D09G1220
GH_D09G1221
GH_D09G1222
GH_D09G1223
GH_D09G1224
GH_D09G1225
GH_D09G1226
GH_D09G1227
GH_D09G1228
GH_D09G1229
GH_D09G1230
GH_D09G1231
GH_D09G1232
GH_D09G1233
GH_D09G1234
GH_D09G1235
GH_D09G1236
GH_D09G1237
GH_D09G1238
GH_D09G1239
GH_D09G1240
GH_D09G1241
GH_D09G1242
GH_D09G1243
GH_D09G1244
GH_D09G1245
GH_D09G1246
GH_D09G1247
GH_D13G1542
GH_D13G1543
GH_D13G1544
GH_D13G1545
GH_D13G1546
GH_D13G1547
GH_D13G1548
GH_D13G1549
GH_D13G1550
GH_D13G1551
GH_D13G1552
GH_D13G1553
GH_D13G1554
GH_D13G1555
GH_D13G1556
GH_D13G1557
GH_D13G1558
GH_D13G1559
GH_D13G1560
GH_D13G1561
GH_D13G1562
GH_D13G1563
GH_D13G1564
GH_D13G1565
GH_D13G1566
GH_D13G1567
GH_D13G1568
GH_D13G1569
GH_D13G1570
GH_D13G1571
GH_D13G1572
GH_D13G1573
GH_D13G1574
GH_D13G1575
GH_D13G1576
GH_D13G1577
GH_D13G1578
GH_D13G1579
GH_A03G0101
GH_A03G0102
GH_A03G0103
GH_A03G0104
GH_A03G0105
GH_A03G0106
GH_A03G0107
GH_A03G0108
GH_A03G0109
GH_A03G0110
GH_A03G0111
GH_A03G0112
GH_A03G0113
GH_A03G0114
GH_A03G0115
GH_A03G0116
GH_A03G0117
GH_A03G0118
GH_A03G0119
GH_A03G0120
GH_A03G0121
GH_D02G1746
GH_D02G1747
GH_D02G1748
GH_D02G1749
GH_D02G1750
GH_D02G1751
GH_D02G1752
GH_D02G1753
GH_D02G1754
GH_D02G1755
GH_D02G1756
GH_D02G1757
GH_D02G1758
GH_D02G1759
GH_D02G1760
GH_D02G1761
GH_D02G1762
GH_D02G1763
GH_D02G1764
GH_D02G1765
GH_D02G1766
GH_D02G1767
GH_D02G1768
GH_D02G1769
GH_D02G1770
GH_D02G1771
GH_D02G1772
GH_D02G1773
GH_D02G1774
GH_D02G1775
GH_D02G1776
GH_D02G1777
GH_D02G1778
GH_D02G1779
GH_D02G1780
GH_D02G1781
GH_D02G1782
GH_D02G1783
GH_D02G1784
GH_D02G1785
GH_D02G1786
GH_D02G1787
GH_D02G1788
GH_D02G1789
GH_D02G1790
GH_D02G1791
GH_D02G1792
GH_D02G1793
GH_D02G1794
GH_D02G1795
GH_D02G1796
GH_D02G1797
GH_D02G1798
GH_D02G1799
GH_D02G1800
GH_D02G1801
GH_D02G1802
GH_D02G1803
GH_D02G1804
GH_D02G1805
GH_D11G2111
GH_D11G2112
GH_D11G2113
GH_D11G2114
GH_D11G2115
GH_D11G2116
GH_D11G2117
GH_D11G2118
GH_D11G2119
GH_D11G2120
GH_D11G2121
GH_D11G2122
GH_D11G2123
GH_D11G2124
GH_D11G2125
GH_D11G2126
GH_D11G2127
GH_D11G2128
GH_D11G2129
GH_D11G2130
GH_D11G2131
GH_D11G2132
GH_D11G2133
GH_D11G2134
GH_D11G2135
GH_D11G2136
GH_D11G2137
GH_D11G2138
GH_D11G2139
GH_D11G2140
GH_D11G2141
GH_D11G2142
GH_D11G2143
GH_D11G2144
GH_D11G2145
GH_D11G2146
GH_D11G2147
GH_D11G2148
GH_D11G2149
GH_D11G2150
GH_D11G2151
GH_D11G2152
GH_D11G2153
GH_D11G2154
GH_D11G2155
GH_D11G2156
GH_D11G2157
GH_D11G2158
GH_D11G2159
GH_D11G2160
GH_D11G2161
GH_D11G2162
GH_D11G2163
GH_D11G2164
GH_D11G2165
GH_D11G2166
GH_D11G2167
GH_D11G2168
GH_D11G2169
GH_D11G2170
GH_D11G2171
GH_D11G2172
GH_D11G2173
GH_D11G2174
GH_D11G2175
GH_D11G2176
GH_D11G2177
GH_D11G2178
GH_D11G2179
GH_D11G2180
GH_D11G2181
GH_D11G2182
GH_D11G2183
GH_D11G2184
GH_D11G2185
GH_D11G2186
GH_D11G2187
GH_D11G2188
GH_D11G2189
GH_D11G2190
GH_D11G2191
GH_D11G2192
GH_D11G2193
GH_D11G2194
GH_D11G2195
GH_D11G2196
GH_D11G2197
GH_D11G2198
GH_D11G2199
GH_D11G2200
GH_D11G2201
GH_D11G2202
GH_D11G2203
GH_D11G2204
GH_D11G2205
GH_D11G2206
GH_D11G2207
GH_D11G2208
GH_D11G2209
GH_D11G2210
GH_D11G2211
GH_D11G2212
GH_D11G2213
GH_D11G2214
GH_D11G2215
GH_D11G2216
GH_D11G2217
GH_D11G2218
GH_D11G2219
GH_D11G2220
GH_D11G2221
GH_D11G2222
GH_D11G2223
GH_D11G2224
GH_D11G2225
GH_D11G2226
GH_D11G2227
GH_D11G2228
GH_D11G2229
GH_D11G2230
GH_D11G2231
GH_D11G2232
GH_D11G2233
GH_D11G2234
GH_D11G2235
GH_D11G2236
GH_D11G2237
GH_D11G2238
GH_D11G2239
GH_D11G2240
GH_D11G2241
GH_D11G2242
GH_D11G2243
GH_D11G2244
GH_D11G2245
GH_D11G2246
GH_D11G2247
GH_D11G2248
GH_D11G2249
GH_D11G2250
GH_D11G2251
GH_D11G2252
GH_D11G2253
GH_D11G2254
GH_D11G2255
GH_D11G2256
GH_D11G2257
GH_D11G2258
GH_D11G2259
GH_D11G2260
GH_D11G2261
GH_D11G2262
GH_D11G2263
GH_D11G2264
GH_D11G2265
GH_D11G2266
GH_D11G2267
GH_D11G2268
GH_D11G2269
GH_D11G2270
GH_D11G2271
GH_D11G2272
GH_D11G2273
GH_D11G2274
GH_D11G2275
GH_D11G2276
GH_D11G2277
GH_D11G2278
GH_D11G2279
GH_D11G2280
GH_D11G2281
GH_D11G2282
GH_D11G2283
GH_D11G2284
GH_D11G2285
GH_D11G2286
GH_D11G2287
GH_D11G2288
GH_D11G2289
GH_D11G2290
GH_D11G2291
GH_D11G2292
GH_D11G2293
GH_D11G2294
GH_D11G2295
GH_D11G2296
GH_D11G2297
GH_D11G2298
GH_D11G2299
GH_D11G2300
GH_D11G2301
GH_D11G2302
GH_D11G2303
GH_D11G2304
GH_D11G2305
GH_D11G2306
GH_D11G2307
GH_D11G2308
GH_D11G2309
GH_D11G2310
GH_D11G2311
GH_D11G2312
GH_D11G2313
GH_D11G2314
GH_D11G2315
GH_D11G2316
GH_D11G2317
GH_D11G2318
GH_D11G2319
GH_D11G2320
GH_D11G2321
GH_D11G2322
GH_D11G2323
GH_D11G2324
GH_D11G2325
GH_D11G2326
GH_D11G2327
GH_D11G2328
GH_D11G2329
GH_D11G2330
GH_D11G2331
GH_D11G2332
GH_D11G2333
GH_D11G2334
GH_D11G2335
GH_D11G2336
GH_D11G2337
GH_D11G2338
GH_D11G2339
GH_D11G2340
GH_D11G2341
GH_D11G2342
GH_D11G2343
GH_D11G2344
GH_D11G2345
GH_D11G2346
GH_D11G2347
GH_D11G2348
GH_D11G2349
GH_D11G2350
GH_D11G2351
GH_D11G2352
GH_D11G2353
GH_D11G2354
GH_D11G2355
GH_D11G2356
GH_D11G2357
GH_D11G2358
GH_D11G2359
GH_D11G2360
GH_D11G2361
GH_D11G2362
GH_D11G2363
GH_D11G2364
GH_D11G2365
GH_D11G2366
GH_D11G2367
GH_D11G2368
GH_D11G2369
GH_D11G2370
GH_D11G2371
GH_D11G2372
GH_D11G2373
GH_D11G2374
GH_D11G2375
GH_D11G2376
GH_D11G2377
GH_D11G2378
GH_D11G2379
GH_D11G2380
GH_D11G2381
GH_D11G2382
GH_D11G2383
GH_D11G2384
GH_D11G2385
GH_D11G2386
GH_D11G2387
GH_D11G2388
GH_D11G2389
GH_D11G2390
GH_D11G2391
GH_D11G2392
GH_D11G2393
GH_D11G2394
GH_D11G2395
GH_D11G2396
GH_D11G2397
GH_D11G2398
GH_D11G2399
GH_D11G2400
GH_D11G2401
GH_D11G2402
GH_D11G2403
GH_D11G2404
GH_D11G2405
GH_D11G2406
GH_D11G2407
GH_D11G2408
GH_D11G2409
GH_D11G2410
GH_D11G2411
GH_D11G2412
GH_D11G2413
GH_D11G2414
GH_D11G2415
GH_D11G2416
GH_D11G2417
GH_D11G2418
GH_D11G2419
GH_D11G2420
GH_D11G2421
GH_D11G2422
GH_D11G2423
GH_D11G2424
GH_D11G2425
GH_D11G2426
GH_D11G2427
GH_D11G2428
GH_D11G2429
GH_D11G2430
GH_D11G2431
GH_D11G2432
GH_D11G2433
GH_D11G2434
GH_D11G2435
GH_D11G2436
GH_D11G2437
GH_D11G2438
GH_D11G2439
GH_D11G2440
GH_D11G2441
GH_D11G2442
GH_D11G2443
GH_D11G2444
GH_D11G2445
GH_D11G2446
GH_D11G2447
GH_D11G2448
GH_D11G2449
GH_D11G2450
GH_D11G2451
GH_D11G2452
GH_D11G2453
GH_D11G2454
GH_D11G2455
GH_D11G2456
GH_D11G2457
GH_D11G2458
GH_D11G2459
GH_D11G2460
GH_D11G2461
GH_D11G2462
GH_D11G2463
GH_D11G2464
GH_D11G2465
GH_D11G2466
GH_D11G2467
GH_D11G2468
GH_D11G2469
GH_D11G2470
GH_D11G2471
GH_D11G2472
GH_D11G2473
GH_D11G2474
GH_D11G2475
GH_D11G2476
GH_D11G2477
GH_D11G2478
GH_D11G2479
GH_D11G2480
GH_D11G2481
GH_D11G2482
GH_D11G2483
GH_D11G2484
GH_D11G2485
GH_D11G2486
GH_D11G2487
GH_D11G2488
GH_D11G2489
GH_D11G2490
GH_D11G2491
GH_D11G2492
GH_D11G2493
GH_D11G2494
GH_D11G2495
GH_D11G2496
GH_D11G2497
GH_D11G2498
GH_D11G2499
GH_D11G2500
GH_D11G2501
GH_D11G2502
GH_D11G2503
GH_D11G2504
GH_D11G2505
GH_D11G2506
GH_D11G2507
GH_D11G2508
GH_D11G2509
GH_D11G2510
GH_D11G2511
GH_D11G2512
GH_D11G2513
GH_D11G2514
GH_D11G2515
GH_D11G2516
GH_D11G2517
GH_D11G2518
GH_D11G2519
GH_D11G2520
GH_D11G2521
GH_D11G2522
GH_D11G2523
GH_D11G2524
GH_D11G2525
GH_D11G2526
GH_D11G2527
GH_D11G2528
GH_D11G2529
GH_D11G2530
GH_D11G2531
GH_D11G2532
GH_D11G2533
GH_D11G2534
GH_D11G2535
GH_D11G2536
GH_D11G2537
GH_D11G2538
GH_D11G2539
GH_D11G2540
GH_D11G2541
GH_D11G2542
GH_D11G2543
GH_D11G2544
GH_D11G2545
GH_D11G2546
GH_D11G2547
GH_D11G2548
GH_D11G2549
GH_D11G2550
GH_D11G2551
GH_D11G2552
GH_D11G2553
GH_D11G2554
GH_D11G2555
GH_D11G2556
GH_D11G2557
GH_D11G2558
GH_D11G2559
GH_D11G2560
GH_D11G2561
GH_D11G2562
GH_D11G2563
GH_D11G2564
GH_D11G2565
GH_D11G2566
GH_D11G2567
GH_D11G2568
GH_D11G2569
GH_D11G2570
GH_D11G2571
GH_D11G2572
GH_D11G2573
GH_D11G2574
GH_D11G2575
GH_D11G2576
GH_D11G2577
GH_D11G2578
GH_D11G2579
GH_D11G2580
GH_D11G2581
GH_D11G2582
GH_D11G2583
GH_D11G2584
GH_D11G2585
GH_D11G2586
GH_D11G2587
GH_D11G2588
GH_D11G2589
GH_D11G2590
GH_D11G2591
GH_D11G2592
GH_D11G2593
GH_D11G2594
GH_D11G2595
GH_D11G2596
GH_D11G2597
GH_D11G2598
GH_D11G2599
GH_D11G2600
GH_D11G2601
GH_D11G2602
GH_D11G2603
GH_D11G2604
GH_D11G2605
GH_D11G2606
GH_D11G2607
GH_D11G2608
GH_D11G2609
GH_D11G2610
GH_D11G2611
GH_D11G2612
GH_D11G2613
GH_D11G2614
GH_D11G2615
GH_D11G2616
GH_D11G2617
GH_D11G2618
GH_D11G2619
GH_D11G2620
GH_D11G2621
GH_D11G2622
GH_D11G2623
GH_D11G2624
GH_D11G2625
GH_D11G2626
GH_D11G2627
GH_D11G2628
GH_D11G2629
GH_D11G2630
GH_D11G2631
GH_D11G2632
GH_D11G2633
GH_D11G2634
GH_D11G2635
GH_D11G2636
GH_D11G2637
GH_D11G2638
GH_D11G2639
GH_D11G2640
GH_D11G2641
GH_D11G2642
GH_D11G2643
GH_D11G2644
GH_D11G2645
GH_D11G2646
GH_D11G2647
GH_D11G2648
GH_D11G2649
GH_D11G2650
GH_D11G2651
GH_D11G2652
GH_D11G2653
GH_D11G2654
GH_D11G2655
GH_D11G2656
GH_D11G2657
GH_D11G2658
GH_D11G2659
GH_D11G2660
GH_D11G2661
GH_D11G2662
GH_D11G2663
GH_D11G2664
GH_D11G2665
GH_D11G2666
GH_D11G2667
GH_D11G2668
GH_D11G2669
GH_D11G2670
GH_D11G2671
GH_D11G2672
GH_D11G2673
GH_D11G2674
GH_D11G2675
GH_D11G2676
GH_D11G2677
GH_D11G2678
GH_D11G2679
GH_D11G2680
GH_D11G2681
GH_D11G2682
GH_D11G2683
GH_D11G2684
GH_D11G2685
GH_D11G2686
GH_D11G2687
GH_D11G2688
GH_D11G2689
GH_D11G2690
GH_D11G2691
GH_D11G2692
GH_D11G2693
GH_D11G2694
GH_D11G2695
GH_D11G2696
GH_D11G2697
GH_D11G2698
GH_D11G2699
GH_D11G2700
GH_D11G2701
GH_D11G2702
GH_D11G2703
GH_D11G2704
GH_D11G2705
GH_D11G2706
GH_D11G2707
GH_D11G2708
GH_D11G2709
GH_D11G2710
GH_D11G2711
GH_D11G2712
GH_D11G2713
GH_D11G2714
GH_D11G2715

## Sheet: 8
Supplementary Table 8 GO enrichment analysis of 948 genes
GO_term	Percent/%	GO_Function
catalytic activity	73.8544	MF
heterocyclic compound binding	54.717	MF
organic cyclic compound binding	54.717	MF
transferase activity	33.9623	MF
transferase activity, transferring acyl groups other than amino-acyl groups	4.04313	MF
ubiquitin-protein transferase activity	2.96496	MF
ubiquitin-like protein transferase activity	2.96496	MF
nucleotidyltransferase activity	2.69542	MF
glucosyltransferase activity	2.15633	MF
acetyltransferase activity	1.61725	MF
cellulose synthase activity	1.34771	MF
cellulose synthase (UDP-forming) activity	1.34771	MF
omega peptidase activity	1.34771	MF
transaminase activity	1.34771	MF
transferase activity, transferring nitrogenous groups	1.34771	MF
N-acetyltransferase activity	1.34771	MF
N-acyltransferase activity	1.34771	MF
oxidoreductase activity, acting on NAD(P)H	1.34771	MF
cellular process	95.2681	BP
macromolecule metabolic process	58.6751	BP
cellular macromolecule metabolic process	49.8423	BP
biosynthetic process	38.1703	BP
cellular biosynthetic process	35.9621	BP
organic substance biosynthetic process	35.9621	BP
cellular component organization or biogenesis	15.4574	BP
cellular component organization	14.1956	BP
protein modification by small protein conjugation or removal	4.73186	BP
cellular carbohydrate metabolic process	4.73186	BP
external encapsulating structure organization	4.73186	BP
carbohydrate biosynthetic process	4.10095	BP
cellular polysaccharide metabolic process	3.78549	BP
cellular carbohydrate biosynthetic process	3.47003	BP
cellular glucan metabolic process	3.47003	BP
glucan metabolic process	3.47003	BP
cellular developmental process	3.15457	BP
cell differentiation	2.83912	BP
cellular polysaccharide biosynthetic process	2.52366	BP
mRNA metabolic process	2.52366	BP
polysaccharide biosynthetic process	2.52366	BP
glucan biosynthetic process	2.2082	BP
reactive oxygen species metabolic process	2.2082	BP
cellulose biosynthetic process	1.89274	BP
beta-glucan biosynthetic process	1.89274	BP
cellulose metabolic process	1.89274	BP
organic acid transport	1.89274	BP
beta-glucan metabolic process	1.89274	BP
hydrogen peroxide catabolic process	1.89274	BP
hydrogen peroxide metabolic process	1.89274	BP
protein modification by small protein removal	1.57729	BP

## Sheet: 9
Supplementary Table 9 KEGG enrichment analysis of 948 genes
Kegg_pathway	ko_id	Unigene_N	P-value	Gene_id
Phenylpropanoid biosynthesis	ghi00940	12	0.00815093	GH_A11G0591/GH_D07G1782/GH_D07G1783/GH_D09G1150/GH_D09G1207/GH_D09G1239/GH_D11G2289/GH_D11G2319/GH_D11G2500/GH_D11G2574/GH_D11G2631/GH_D11G2632
SNARE interactions in vesicular transport	ghi04130	6	0.00658608	GH_D09G1098/GH_D09G1179/GH_D13G1553/GH_D11G2269/GH_D11G2616/GH_D11G2634
Cyanoamino acid metabolism	ghi00460	5	0.0121032	GH_D09G1150/GH_D11G2149/GH_D11G2234/GH_D11G2631/GH_D11G2632
Phenylalanine, tyrosine and tryptophan biosynthesis	ghi00400	5	0.0138715	GH_D09G1063/GH_D09G1166/GH_D09G1167/GH_D11G2349/GH_D11G2420
RNA polymerase	ghi03020	5	0.0173699	GH_D02G1764/GH_D11G2348/GH_D11G2421/GH_D11G2433/GH_D11G2434
Carotenoid biosynthesis	ghi00906	4	0.0267498	GH_D09G1099/GH_D09G1144/GH_D09G1145/GH_D09G1152

## Sheet: 10
Supplementary Table 10 Gene annotation analysis of 778 candidate genes
Gene_id	ArabidopsisID	ArabDesc
GH_A03G0101	AT3G01680	sieve element occlusion amino-terminus protein
GH_A03G0102	AT2G35660	FAD/NAD(P)-binding oxidoreductase family protein
GH_A03G0103	AT4G17530	RAB GTPase homolog 1C
GH_A03G0104	AT4G16820	alpha/beta-Hydrolases superfamily protein
GH_A03G0105	AT4G16845	VEFS-Box of polycomb protein
GH_A03G0106	AT5G47230	ethylene responsive element binding factor 5
GH_A03G0107	AT5G47240	nudix hydrolase homolog 8
GH_A03G0108	AT5G47310	PPPDE putative thiol peptidase family protein
GH_A03G0109	AT5G53110	RING/U-box superfamily protein
GH_A03G0110	AT4G16790	hydroxyproline-rich glycoprotein family protein
GH_A03G0111	AT4G16790	hydroxyproline-rich glycoprotein family protein
GH_A03G0113	AT2G39810	ubiquitin-protein ligase
GH_A03G0114	AT5G47390	myb-like transcription factor family protein
GH_A03G0115	AT4G17430	O-fucosyltransferase family protein
GH_A03G0116	AT2G35700	ERF family protein 38
GH_A03G0121	AT3G01360	plant viral-response family protein (DUF716)
GH_A08G2232	AT3G25110	fatA acyl-ACP thioesterase
GH_A11G0580	AT1G49180	protein kinase family protein
GH_A11G0581	AT3G51520	diacylglycerol acyltransferase family
GH_A11G0582	AT3G51520	diacylglycerol acyltransferase family
GH_A11G0583	AT3G51520	diacylglycerol acyltransferase family
GH_A11G0584	AT3G51520	diacylglycerol acyltransferase family
GH_A11G0585	AT3G51520	diacylglycerol acyltransferase family
GH_A11G0586	AT5G64660	CYS%2C MET%2C PRO%2C and GLY protein 2
GH_A11G0587	AT3G18660	plant glycogenin-like starch initiation protein 1
GH_A11G0588	AT5G09760	Plant invertase/pectin methylesterase inhibitor superfamily
GH_A11G0589	AT1G77120	alcohol dehydrogenase 1
GH_A11G0590	AT1G77120	alcohol dehydrogenase 1
GH_A11G0591	AT5G66390	Peroxidase superfamily protein
GH_A11G0592	AT5G09330	NAC domain containing protein 82
GH_A11G0593	AT1G31350	KAR-UP F-box 1
GH_D02G1746	AT3G26600	armadillo repeat only 4
GH_D02G1747	AT5G40460	cyclin-dependent kinase inhibitor SMR3-like protein
GH_D02G1748	AT1G70580	alanine-2-oxoglutarate aminotransferase 2
GH_D02G1749	AT1G70570	anthranilate phosphoribosyltransferase
GH_D02G1750	AT1G10710	poor homologous synapsis 1
GH_D02G1751	AT1G51940	protein kinase family protein / peptidoglycan-binding LysM domain-containing protein
GH_D02G1753	AT1G60780	Clathrin adaptor complexes medium subunit family protein
GH_D02G1754	AT1G70560	tryptophan aminotransferase of Arabidopsis 1
GH_D02G1755	AT1G60770	Tetratricopeptide repeat (TPR)-like superfamily protein
GH_D02G1756	AT1G10750	carboxyl-terminal peptidase%2C putative (DUF239)
GH_D02G1757	AT1G17100	SOUL heme-binding family protein
GH_D02G1758	AT1G23380	homeobox protein knotted-1-like 6
GH_D02G1759	AT1G60790	trichome birefringence-like protein (DUF828)
GH_D02G1760	AT1G23390	Kelch repeat-containing F-box family protein
GH_D02G1761	AT1G10660	transmembrane protein
GH_D02G1762	AT1G10660	transmembrane protein
GH_D02G1763	AT1G23400	RNA-binding CRS1 / YhbY (CRM) domain-containing protein
GH_D02G1764	AT1G61700	RNA polymerases N / 8 kDa subunit
GH_D02G1765	AT1G23440	Peptidase C15%2C pyroglutamyl peptidase I-like protein
GH_D02G1766	AT1G23450	PPR superfamily protein
GH_D02G1767	AT1G23460	Pectin lyase-like superfamily protein
GH_D02G1768	AT1G60590	Pectin lyase-like superfamily protein
GH_D02G1769	AT1G60550	enoyl-CoA hydratase/isomerase D
GH_D02G1770	AT1G10630	ADP-ribosylation factor A1F
GH_D02G1771	AT1G60420	DC1 domain-containing protein
GH_D02G1772	AT3G03790	ankyrin repeat family protein / regulator of chromosome condensation (RCC1) family protein
GH_D02G1773	AT5G15680	ARM repeat superfamily protein
GH_D02G1774	AT1G23530	transmembrane protein
GH_D02G1775	AT1G23710	hypothetical protein (DUF1645)
GH_D02G1776	AT1G10600	associated molecule with the SH3 domain of STAM 2
GH_D02G1777	AT5G62810	peroxin 14
GH_D02G1778	AT5G14740	carbonic anhydrase 2
GH_D02G1779	AT1G23740	Oxidoreductase%2C zinc-binding dehydrogenase family protein
GH_D02G1780	AT1G23750	Nucleic acid-binding%2C OB-fold-like protein
GH_D02G1781	AT1G70370	polygalacturonase 2
GH_D02G1782	AT1G70350	hypothetical protein
GH_D02G1783	AT1G23790	dicer-like protein (DUF936)
GH_D02G1784	AT1G23790	dicer-like protein (DUF936)
GH_D02G1785	AT5G40270	HD domain-containing metal-dependent phosphohydrolase family protein
GH_D02G1786	AT1G60200	splicing factor PWI domain-containing protein / RNA recognition motif (RRM)-containing protein
GH_D02G1787	AT2G37050	Leucine-rich repeat protein kinase family protein
GH_D02G1788	AT1G10560	plant U-box 18
GH_D02G1789	AT3G48000	aldehyde dehydrogenase 2B4
GH_D02G1790	AT1G60170	pre-mRNA processing ribonucleoprotein binding region-containing protein
GH_D02G1791	AT1G23820	spermidine synthase
GH_D02G1792	AT4G31580	serine/arginine-rich 22
GH_D02G1793	AT1G23870	trehalose-phosphatase/synthase 9
GH_D02G1794	AT1G60070	Adaptor protein complex AP-1%2C gamma subunit
GH_D02G1795	AT5G40250	RING/U-box superfamily protein
GH_D02G1796	AT1G60060	Serine/threonine-protein kinase WNK (With No Lysine)-like protein
GH_D02G1797	AT5G40210	nodulin MtN21 /EamA-like transporter family protein
GH_D02G1799	AT1G70260	nodulin MtN21 /EamA-like transporter family protein
GH_D02G1800	AT1G24020	MLP-like protein 423
GH_D02G1801	AT2G13690	PRLI-interacting factor
GH_D02G1802	AT1G24030	Protein kinase superfamily protein
GH_D02G1803	AT1G24040	Acyl-CoA N-acyltransferases (NAT) superfamily protein
GH_D02G1804	AT1G70230	TRICHOME BIREFRINGENCE-LIKE 27
GH_D02G1805	AT1G60030	nucleobase-ascorbate transporter 7
GH_D07G1778	AT4G35160	O-methyltransferase family protein
GH_D07G1779	AT5G12230	mediator of RNA polymerase II transcription subunit 19a-like protein
GH_D07G1780	AT5G39740	ribosomal protein L5 B
GH_D07G1782	AT5G05340	Peroxidase superfamily protein
GH_D07G1783	AT5G05340	Peroxidase superfamily protein
GH_D07G1784	AT3G07565	histone H2A deubiquitinase (DUF3755)
GH_D07G1785	AT1G06070	Basic-leucine zipper (bZIP) transcription factor family protein
GH_D07G1786	AT4G12770	Chaperone DnaJ-domain superfamily protein
GH_D07G1787	AT2G04039	DUF2996 family protein
GH_D07G1788	AT4G11120	translation elongation factor Ts (EF-Ts)
GH_D07G1789	AT5G48300	ADP glucose pyrophosphorylase 1
GH_D07G1790	AT4G17170	RAB GTPase homolog B1C
GH_D07G1792	AT5G48290	Heavy metal transport/detoxification superfamily protein
GH_D07G1793	AT5G03795	Exostosin family protein
GH_D07G1794	AT3G07620	glycosyltransferase
GH_D07G1795	AT2G04220	DUF868 family protein (DUF868)
GH_D07G1796	AT4G26550	Got1/Sft2-like vescicle transport protein family
GH_D07G1797	AT3G07650	CONSTANS-like 9
GH_D07G1798	AT5G48240	Rrp15p protein
GH_D07G1799	AT4G17895	ubiquitin-specific protease 20
GH_D09G1062	AT3G44735	PHYTOSULFOKINE 3 PRECURSOR
GH_D09G1063	AT1G08250	arogenate dehydratase 6
GH_D09G1064	AT2G27770	DUF868 family protein (DUF868)
GH_D09G1065	AT3G44716	hypothetical protein
GH_D09G1066	AT2G27760	tRNAisopentenyltransferase 2
GH_D09G1067	AT2G38640	LURP-one-like protein (DUF567)
GH_D09G1068	AT2G27740	RAB6-interacting golgin (DUF662)
GH_D09G1069	AT3G44680	histone deacetylase 9
GH_D09G1071	AT5G22510	alkaline/neutral invertase
GH_D09G1072	AT3G44610	Protein kinase superfamily protein
GH_D09G1073	AT5G03280	NRAMP metal ion transporter family protein
GH_D09G1074	AT2G27690	cytochrome P450%2C family 94%2C subfamily C%2C polypeptide 1
GH_D09G1075	AT5G22500	fatty acid reductase 1
GH_D09G1076	AT2G04160	Subtilisin-like serine endopeptidase family protein
GH_D09G1077	AT2G27600	AAA-type ATPase family protein
GH_D09G1078	AT1G08290	WIP domain protein 3
GH_D09G1080	AT3G44510	alpha/beta-Hydrolases superfamily protein
GH_D09G1081	AT3G44460	Basic-leucine zipper (bZIP) transcription factor family protein
GH_D09G1082	AT5G22450	spectrin beta chain%2C brain
GH_D09G1083	AT1G08320	bZIP transcription factor family protein
GH_D09G1084	AT1G67190	F-box/RNI-like superfamily protein
GH_D09G1085	AT1G08360	Ribosomal protein L1p/L10e family
GH_D09G1086	AT1G06220	Ribosomal protein S5/Elongation factor G/III/V family protein
GH_D09G1087	AT2G13600	Pentatricopeptide repeat (PPR) superfamily protein
GH_D09G1088	AT5G49610	F-box family protein
GH_D09G1089	AT5G22400	Rho GTPase activating protein with PAK-box/P21-Rho-binding domain-containing protein
GH_D09G1090	AT5G22390	FANTASTIC four-like protein (DUF3049)
GH_D09G1091	AT2G19730	Ribosomal L28e protein family
GH_D09G1092	AT2G27450	nitrilase-like protein 1
GH_D09G1093	AT2G27730	copper ion binding protein
GH_D09G1094	AT3G15040	senescence regulator (Protein of unknown function%2C DUF584)
GH_D09G1095	AT3G23970	F-box family protein
GH_D09G1096	AT3G44350	NAC domain containing protein 61
GH_D09G1097	AT5G08520	Duplicated homeodomain-like superfamily protein
GH_D09G1098	AT5G22360	vesicle-associated membrane protein 714
GH_D09G1099	AT3G10230	lycopene cyclase
GH_D09G1100	AT2G27350	OTU-like cysteine protease family protein
GH_D09G1101	AT3G44330	M28 Zn-peptidase nicastrin
GH_D09G1102	AT5G22330	P-loop containing nucleoside triphosphate hydrolases superfamily protein
GH_D09G1103	AT5G22290	NAC domain containing protein 89
GH_D09G1104	AT5G22280	peptidyl-prolyl cis-trans isomerase G
GH_D09G1105	AT3G11600	E3 ubiquitin-protein ligase
GH_D09G1106	AT4G23160	cysteine-rich RECEPTOR-like kinase
GH_D09G1107	AT4G23160	cysteine-rich RECEPTOR-like kinase
GH_D09G1108	AT3G44260	Polynucleotidyl transferase%2C ribonuclease H-like superfamily protein
GH_D09G1109	AT3G52525	ovate family protein 6
GH_D09G1110	AT2G27290	FAM210B-like protein%2C putative (DUF1279)
GH_D09G1111	AT5G22220	E2F transcription factor 1
GH_D09G1112	AT4G20450	Leucine-rich repeat protein kinase family protein
GH_D09G1113	AT3G44220	Late embryogenesis abundant (LEA) hydroxyproline-rich glycoprotein family
GH_D09G1114	AT2G27260	Late embryogenesis abundant (LEA) hydroxyproline-rich glycoprotein family
GH_D09G1117	AT1G31660	bystin-like protein
GH_D09G1118	AT3G44200	serine/threonine-protein kinase NEK5
GH_D09G1120	AT1G68930	pentatricopeptide (PPR) repeat-containing protein
GH_D09G1121	AT1G05750	Tetratricopeptide repeat (TPR)-like superfamily protein
GH_D09G1122	AT2G01820	Leucine-rich repeat protein kinase family protein
GH_D09G1123	AT2G27240	aluminum activated malate transporter family protein
GH_D09G1124	AT1G08440	aluminum activated malate transporter family protein
GH_D09G1125	AT2G27230	transcription factor-like protein
GH_D09G1126	AT2G35940	BEL1-like homeodomain 1
GH_D09G1128	AT5G22120	coiled-coil protein
GH_D09G1129	AT2G14610	pathogenesis-related protein 1
GH_D09G1130	AT5G42850	Thioredoxin superfamily protein
GH_D09G1131	AT5G22100	RNA cyclase family protein
GH_D09G1132	AT3G11840	E3 ubiquitin-protein ligase PUB24-like protein
GH_D09G1133	AT2G35930	plant U-box 23
GH_D09G1134	AT1G40390	DNAse I-like superfamily protein
GH_D09G1135	AT4G29090	Ribonuclease H-like superfamily protein
GH_D09G1136	AT2G02650	Ribonuclease H-like superfamily protein
GH_D09G1137	AT5G22090	FAF-like protein (DUF3049)
GH_D09G1138	AT1G08420	BRI1 suppressor 1 (BSU1)-like 2
GH_D09G1139	AT1G08410	P-loop containing nucleoside triphosphate hydrolases superfamily protein
GH_D09G1140	AT3G44160	Outer membrane OMP85 family protein
GH_D09G1141	AT3G22190	IQ-domain 5
GH_D09G1142	AT5G22060	DNAJ homologue 2
GH_D09G1143	AT5G06570	alpha/beta-Hydrolases superfamily protein
GH_D09G1144	AT4G19170	nine-cis-epoxycarotenoid dioxygenase 4
GH_D09G1145	AT4G19170	nine-cis-epoxycarotenoid dioxygenase 4
GH_D09G1146	AT2G27180	hypothetical protein
GH_D09G1147	AT1G08470	strictosidine synthase-like 3
GH_D09G1148	AT1G08465	Plant-specific transcription factor YABBY family protein
GH_D09G1149	AT5G22030	ubiquitin-specific protease 8
GH_D09G1150	AT5G20950	Glycosyl hydrolase family protein
GH_D09G1151	AT5G04760	Duplicated homeodomain-like superfamily protein
GH_D09G1152	AT3G43600	aldehyde oxidase 2
GH_D09G1154	AT3G43810	calmodulin 7
GH_D09G1155	AT4G18950	Integrin-linked protein kinase family
GH_D09G1156	AT3G04600	Nucleotidylyl transferase superfamily protein
GH_D09G1157	AT1G08580	hypothetical protein
GH_D09G1158	AT3G03100	NADH:ubiquinone oxidoreductase%2C 17.2kDa subunit
GH_D09G1159	AT1G10240	FAR1-related sequence 11
GH_D09G1160	AT3G16090	RING/U-box superfamily protein
GH_D09G1161	AT5G17770	NADH:cytochrome B5 reductase 1
GH_D09G1162	AT1G74470	Pyridine nucleotide-disulfide oxidoreductase family protein
GH_D09G1163	AT5G07250	RHOMBOID-like protein 3
GH_D09G1164	AT2G28520	vacuolar proton ATPase A1
GH_D09G1165	AT5G47890	NADH-ubiquinone oxidoreductase B8 subunit
GH_D09G1166	AT3G07630	arogenate dehydratase 2
GH_D09G1167	AT3G07630	arogenate dehydratase 2
GH_D09G1168	AT5G60210	ROP interactive partner 5
GH_D09G1169	AT3G45600	tetraspanin3
GH_D09G1171	AT1G07900	LOB domain-containing protein 1
GH_D09G1172	AT5G60250	zinc finger (C3HC4-type RING finger) family protein
GH_D09G1173	AT1G05055	general transcription factor II H2
GH_D09G1174	AT2G17450	RING-H2 finger A3A
GH_D09G1176	AT3G45300	isovaleryl-CoA-dehydrogenase
GH_D09G1177	AT5G60450	auxin response factor 4
GH_D09G1178	AT3G56970	basic helix-loop-helix (bHLH) DNA-binding superfamily protein
GH_D09G1179	AT3G09740	syntaxin of plants 71
GH_D09G1180	AT5G49700	Putative AT-hook DNA-binding family protein
GH_D09G1181	AT3G45260	C2H2-like zinc finger protein
GH_D09G1182	AT5G03170	FASCICLIN-like arabinogalactan-protein 11
GH_D09G1183	AT5G60520	Late embryogenesis abundant (LEA) protein-like protein
GH_D09G1184	AT5G60530	late embryogenesis abundant protein-related / LEA protein-like protein
GH_D09G1185	AT2G02800	protein kinase 2B
GH_D09G1186	AT2G27020	20S proteasome alpha subunit G1
GH_D09G1187	AT2G26990	proteasome family protein
GH_D09G1188	AT2G26980	CBL-interacting protein kinase 3
GH_D09G1189	AT5G53530	vacuolar protein sorting 26A
GH_D09G1190	AT3G53960	Major facilitator superfamily protein
GH_D09G1191	AT3G11440	myb domain protein 65
GH_D09G1192	AT4G15960	alpha/beta-Hydrolases superfamily protein
GH_D09G1193	AT2G26750	alpha/beta-Hydrolases superfamily protein
GH_D09G1194	AT3G43790	zinc induced facilitator-like 2
GH_D09G1195	AT4G15960	alpha/beta-Hydrolases superfamily protein
GH_D09G1196	AT2G26770	plectin-like protein
GH_D09G1197	AT3G13580	Ribosomal protein L30/L7 family protein
GH_D09G1198	AT3G13580	Ribosomal protein L30/L7 family protein
GH_D09G1199	AT2G26780	ARM repeat superfamily protein
GH_D09G1200	AT2G44820	axoneme-associated protein MST101(2) protein
GH_D09G1201	AT5G12240	octanoyltransferase
GH_D09G1202	AT1G14980	chaperonin 10
GH_D09G1203	AT2G27020	20S proteasome alpha subunit G1
GH_D09G1204	AT3G45880	2-oxoglutarate (2OG) and Fe(II)-dependent oxygenase superfamily protein
GH_D09G1205	AT2G26760	Cyclin B1%3B4
GH_D09G1206	AT5G19485	transferases/nucleotidyltransferase
GH_D09G1207	AT3G13610	2-oxoglutarate (2OG) and Fe(II)-dependent oxygenase superfamily protein
GH_D09G1208	AT5G19500	Tryptophan/tyrosine permease
GH_D09G1209	AT5G19420	Regulator of chromosome condensation (RCC1) family with FYVE zinc finger domain-containing protein
GH_D09G1211	AT5G12330	Lateral root primordium (LRP) protein-like protein
GH_D09G1212	AT5G19430	RING/U-box superfamily protein
GH_D09G1213	AT5G49700	Putative AT-hook DNA-binding family protein
GH_D09G1214	AT5G19410	ABC-2 type transporter family protein
GH_D09G1215	AT5G13500	Hyp O-arabinosyltransferase-like protein
GH_D09G1216	AT5G19400	Telomerase activating protein Est1
GH_D09G1217	AT5G12170	CRT (chloroquine-resistance transporter)-like transporter 3
GH_D09G1218	AT3G54540	general control non-repressible 4
GH_D09G1219	AT5G12180	calcium-dependent protein kinase 17
GH_D09G1220	AT4G32940	gamma vacuolar processing enzyme
GH_D09G1221	AT1G46264	heat shock transcription factor B4
GH_D09G1222	AT2G32560	F-box family protein
GH_D09G1223	AT5G46170	F-box family protein
GH_D09G1224	AT2G13370	chromatin remodeling 5
GH_D09G1225	AT4G31530	NAD(P)-binding Rossmann-fold superfamily protein
GH_D09G1226	AT1G50420	scarecrow-like 3
GH_D09G1227	AT3G20070	titan9
GH_D09G1228	AT1G30440	Phototropic-responsive NPH3 family protein
GH_D09G1229	AT5G12410	THUMP domain-containing protein
GH_D09G1231	AT1G74875	F-box protein
GH_D09G1232	AT1G74875	F-box protein
GH_D09G1233	AT5G12440	CCCH-type zinc fingerfamily protein with RNA-binding domain-containing protein
GH_D09G1234	AT5G12440	CCCH-type zinc fingerfamily protein with RNA-binding domain-containing protein
GH_D09G1235	AT5G13770	Pentatricopeptide repeat (PPR-like) superfamily protein
GH_D09G1238	AT3G60500	3'-5'-exoribonuclease family protein
GH_D09G1239	AT5G54160	O-methyltransferase 1
GH_D09G1240	AT1G51460	ABC-2 type transporter family protein
GH_D09G1241	AT1G51450	TRAUCO
GH_D09G1242	AT3G21070	NAD kinase 1
GH_D09G1243	AT5G12460	fringe-like protein (DUF604)
GH_D09G1244	AT5G12470	UvrABC system C protein%2C putative (DUF3411)
GH_D09G1245	AT1G51440	alpha/beta-Hydrolases superfamily protein
GH_D09G1246	AT4G29090	Ribonuclease H-like superfamily protein
GH_D09G1247	AT5G36228	nucleic acid binding / zinc ion binding protein
GH_D11G2111	AT2G23250	UDP-glucosyl transferase 84B2
GH_D11G2112	AT2G23200	Protein kinase superfamily protein
GH_D11G2113	AT5G24010	Protein kinase superfamily protein
GH_D11G2114	AT5G24010	Protein kinase superfamily protein
GH_D11G2115	AT5G44730	Haloacid dehalogenase-like hydrolase (HAD) superfamily protein
GH_D11G2116	AT5G24010	Protein kinase superfamily protein
GH_D11G2117	AT5G24010	Protein kinase superfamily protein
GH_D11G2118	AT4G37370	cytochrome P450%2C family 81%2C subfamily D%2C polypeptide 8
GH_D11G2119	AT5G06400	Pentatricopeptide repeat (PPR) superfamily protein
GH_D11G2120	AT5G67320	WD-40 repeat family protein
GH_D11G2121	AT2G14960	Auxin-responsive GH3 family protein
GH_D11G2122	AT1G22130	AGAMOUS-like 104
GH_D11G2123	AT2G23150	natural resistance-associated macrophage protein 3
GH_D11G2124	AT5G43100	Eukaryotic aspartyl protease family protein
GH_D11G2125	AT2G23140	RING/U-box superfamily protein with ARM repeat domain-containing protein
GH_D11G2127	AT4G37440	hypothetical protein
GH_D11G2128	AT2G39540	Gibberellin-regulated family protein
GH_D11G2129	AT4G37450	arabinogalactan protein 18
GH_D11G2130	AT2G01050	zinc ion binding / nucleic acid binding protein
GH_D11G2131	AT5G43120	ARM-repeat/Tetratricopeptide repeat (TPR)-like protein
GH_D11G2132	AT4G37460	Tetratricopeptide repeat (TPR)-like superfamily protein
GH_D11G2133	AT4G33920	Protein phosphatase 2C family protein
GH_D11G2134	AT5G67350	hypothetical protein
GH_D11G2136	AT2G23110	Late embryogenesis abundant protein%2C group 6
GH_D11G2137	AT5G67360	Subtilase family protein
GH_D11G2139	AT5G15685	mutator transposase MUDRA protein
GH_D11G2140	AT4G33910	2-oxoglutarate (2OG) and Fe(II)-dependent oxygenase superfamily protein
GH_D11G2141	AT2G23093	Major facilitator superfamily protein
GH_D11G2142	AT4G24230	acyl-CoA-binding domain 3
GH_D11G2143	AT5G67385	Phototropic-responsive NPH3 family protein
GH_D11G2144	AT5G67390	glycosyltransferase-like protein
GH_D11G2145	AT4G33890	transcriptional regulator of RNA polII%2C SAGA%2C subunit
GH_D11G2146	AT3G49950	GRAS family transcription factor
GH_D11G2147	AT4G29090	Ribonuclease H-like superfamily protein
GH_D11G2148	AT3G49940	LOB domain-containing protein 38
GH_D11G2149	AT4G37560	Acetamidase/Formamidase family protein
GH_D11G2150	AT2G23070	Protein kinase superfamily protein
GH_D11G2151	AT2G23060	Acyl-CoA N-acyltransferases (NAT) superfamily protein
GH_D11G2152	AT2G14820	Phototropic-responsive NPH3 family protein
GH_D11G2153	AT5G67450	zinc-finger protein 1
GH_D11G2154	AT5G67470	formin homolog 6
GH_D11G2155	AT5G67480	BTB and TAZ domain protein 4
GH_D11G2156	AT4G37630	cyclin d5%3B1
GH_D11G2157	AT1G64960	ARM repeat superfamily protein
GH_D11G2158	AT5G67500	voltage dependent anion channel 2
GH_D11G2159	AT3G49910	Translation protein SH3-like family protein
GH_D11G2160	AT4G39940	APS-kinase 2
GH_D11G2161	AT3G49890	hypothetical protein
GH_D11G2164	AT4G37650	GRAS family transcription factor
GH_D11G2165	AT5G67550	transmembrane protein
GH_D11G2166	AT5G60570	Galactose oxidase/kelch repeat superfamily protein
GH_D11G2167	AT3G49870	ADP-ribosylation factor-like A1C
GH_D11G2168	AT5G67570	Tetratricopeptide repeat (TPR)-like superfamily protein
GH_D11G2169	AT1G53140	Dynamin related protein 5A
GH_D11G2170	AT5G67580	Homeodomain-like/winged-helix DNA-binding family protein
GH_D11G2171	AT2G22910	N-acetyl-l-glutamate synthase 1
GH_D11G2173	AT5G67620	DUF4228 domain protein
GH_D11G2174	AT1G70210	CYCLIN D1%3B1
GH_D11G2175	AT4G37680	heptahelical protein 4
GH_D11G2176	AT2G22900	Galactosyl transferase GMA12/MNN10 family protein
GH_D11G2177	AT4G34270	TIP41-like family protein
GH_D11G2178	AT5G67630	P-loop containing nucleoside triphosphate hydrolases superfamily protein
GH_D11G2179	AT5G67640	hypothetical protein
GH_D11G2180	AT4G37700	hypothetical protein
GH_D11G2181	AT4G12250	UDP-D-glucuronate 4-epimerase 5
GH_D11G2182	AT4G12240	zinc finger (C2H2 type) family protein
GH_D11G2183	AT2G22880	VQ motif-containing protein
GH_D11G2184	AT2G29880	Myb/SANT-like DNA-binding domain protein
GH_D11G2185	AT2G22870	P-loop containing nucleoside triphosphate hydrolases superfamily protein
GH_D11G2186	AT3G49800	BSD domain-containing protein
GH_D11G2187	AT5G65890	ACT domain repeat 1
GH_D11G2188	AT1G10150	Carbohydrate-binding protein
GH_D11G2190	AT3G49780	phytosulfokine 4 precursor
GH_D11G2194	AT4G37750	Integrase-type DNA-binding superfamily protein
GH_D11G2195	AT3G49750	receptor like protein 44
GH_D11G2196	AT4G34910	P-loop containing nucleoside triphosphate hydrolases superfamily protein
GH_D11G2197	AT2G22830	squalene epoxidase 2
GH_D11G2198	AT3G49725	GTP-binding protein%2C HflX
GH_D11G2200	AT3G49720	transmembrane protein
GH_D11G2202	AT4G37770	1-amino-cyclopropane-1-carboxylate synthase 8
GH_D11G2203	AT3G49690	myb domain protein 84
GH_D11G2204	AT3G49680	branched-chain aminotransferase 3
GH_D11G2205	AT5G65770	little nuclei4
GH_D11G2206	AT4G29010	Enoyl-CoA hydratase/isomerase family
GH_D11G2207	AT4G37790	Homeobox-leucine zipper protein family
GH_D11G2209	AT5G65730	xyloglucan endotransglucosylase/hydrolase 6
GH_D11G2210	AT4G37810	EPIDERMAL PATTERNING FACTOR-like protein
GH_D11G2211	AT4G37830	cytochrome c oxidase-like protein
GH_D11G2212	AT2G34440	AGAMOUS-like 29
GH_D11G2213	AT2G22790	hypothetical protein
GH_D11G2215	AT5G65700	Leucine-rich receptor-like protein kinase family protein
GH_D11G2216	AT4G37850	basic helix-loop-helix (bHLH) DNA-binding superfamily protein
GH_D11G2217	AT4G37850	basic helix-loop-helix (bHLH) DNA-binding superfamily protein
GH_D11G2218	AT3G49650	P-loop containing nucleoside triphosphate hydrolases superfamily protein
GH_D11G2219	AT2G22730	Major facilitator superfamily protein
GH_D11G2220	AT4G37870	phosphoenolpyruvate carboxykinase 1
GH_D11G2221	AT4G37890	Zinc finger (C3HC4-type RING finger) family protein
GH_D11G2222	AT3G16080	Zinc-binding ribosomal protein family protein
GH_D11G2223	AT5G65660	hydroxyproline-rich glycoprotein family protein
GH_D11G2224	AT5G65640	beta HLH protein 93
GH_D11G2225	AT5G26749	C2H2 and C2HC zinc fingers superfamily protein
GH_D11G2227	AT5G10560	Glycosyl hydrolase family protein
GH_D11G2228	AT5G09590	mitochondrial HSO70 2
GH_D11G2230	AT3G55100	ABC-2 type transporter family protein
GH_D11G2231	AT3G55100	ABC-2 type transporter family protein
GH_D11G2233	AT2G22640	BRICK1
GH_D11G2234	AT4G37930	serine transhydroxymethyltransferase 1
GH_D11G2235	AT5G65613	hypothetical protein
GH_D11G2236	AT5G10530	Concanavalin A-like lectin protein kinase family protein
GH_D11G2237	AT5G10530	Concanavalin A-like lectin protein kinase family protein
GH_D11G2238	AT5G10530	Concanavalin A-like lectin protein kinase family protein
GH_D11G2240	AT5G10530	Concanavalin A-like lectin protein kinase family protein
GH_D11G2241	AT2G22620	Rhamnogalacturonate lyase family protein
GH_D11G2242	AT2G27460	sec23/sec24 transport family protein
GH_D11G2243	AT4G37970	cinnamyl alcohol dehydrogenase 6
GH_D11G2246	AT4G37980	cinnamyl alcohol dehydrogenase 7
GH_D11G2248	AT4G38020	tRNA/rRNA methyltransferase (SpoU) family protein
GH_D11G2249	AT5G41980	nuclease
GH_D11G2250	AT5G65530	Protein kinase superfamily protein
GH_D11G2251	AT2G22570	nicotinamidase 1
GH_D11G2252	AT2G22560	Kinase interacting (KIP1-like) family protein
GH_D11G2253	AT5G12890	UDP-Glycosyltransferase superfamily protein
GH_D11G2254	AT4G38062	basic helix loop helix (bHLH) DNA-binding superfamily protein
GH_D11G2255	AT3G49645	FAD-binding protein
GH_D11G2256	AT5G65470	O-fucosyltransferase family protein
GH_D11G2257	AT5G12890	UDP-Glycosyltransferase superfamily protein
GH_D11G2258	AT2G34860	DnaJ/Hsp40 cysteine-rich domain superfamily protein
GH_D11G2259	AT5G10480	Protein-tyrosine phosphatase-like%2C PTPLA
GH_D11G2260	AT5G10470	kinesin like protein for actin based chloroplast movement 1
GH_D11G2261	AT4G38090	ribosomal protein S5 domain protein
GH_D11G2262	AT1G13340	Regulator of Vps4 activity in the MVB pathway protein
GH_D11G2263	AT4G24610	pesticidal crystal cry8Ba protein
GH_D11G2264	AT5G65420	CYCLIN D4%3B1
GH_D11G2265	AT1G26290	hypothetical protein
GH_D11G2266	AT4G24660	homeobox protein 22
GH_D11G2268	AT2G22475	GRAM domain family protein
GH_D11G2269	AT4G14600	Target SNARE coiled-coil domain protein
GH_D11G2273	AT5G65380	MATE efflux family protein
GH_D11G2274	AT3G05200	RING/U-box superfamily protein
GH_D11G2276	AT5G65340	MIZU-KUSSEI-like protein (Protein of unknown function%2C DUF617)
GH_D11G2277	AT1G07670	endomembrane-type CA-ATPase 4
GH_D11G2278	AT4G40060	homeobox protein 16
GH_D11G2280	AT5G65300	hypothetical protein
GH_D11G2281	AT5G65290	LMBR1-like membrane protein
GH_D11G2283	AT2G17920	nucleic acid binding / zinc ion binding protein
GH_D11G2284	AT1G43760	DNAse I-like superfamily protein
GH_D11G2285	AT4G29090	Ribonuclease H-like superfamily protein
GH_D11G2286	AT4G40050	signal transducer%2C putative (DUF3550/UPF0682)
GH_D11G2287	AT4G40020	Myosin heavy chain-related protein
GH_D11G2288	AT4G33950	Protein kinase superfamily protein
GH_D11G2289	AT2G22420	Peroxidase superfamily protein
GH_D11G2290	AT5G65270	RAB GTPase homolog A4A
GH_D11G2292	AT1G17840	white-brown complex-like protein
GH_D11G2294	ATMG00860	DNA/RNA polymerases superfamily protein
GH_D11G2295	AT1G17840	white-brown complex-like protein
GH_D11G2297	AT5G10310	EPIDERMAL PATTERNING FACTOR-like protein
GH_D11G2299	AT2G22370	mediator of RNA polymerase II transcription subunit
GH_D11G2300	AT5G10290	leucine-rich repeat transmembrane protein kinase family protein
GH_D11G2301	AT3G26300	cytochrome P450%2C family 71%2C subfamily B%2C polypeptide 34
GH_D11G2302	AT3G26210	cytochrome P450%2C family 71%2C subfamily B%2C polypeptide 23
GH_D11G2303	AT3G26300	cytochrome P450%2C family 71%2C subfamily B%2C polypeptide 34
GH_D11G2304	AT2G22320	hypothetical protein
GH_D11G2305	AT5G37530	NAD(P)-binding Rossmann-fold superfamily protein
GH_D11G2306	AT1G34670	myb domain protein 93
GH_D11G2307	AT4G39920	C-CAP/cofactor C-like domain-containing protein
GH_D11G2308	AT5G65220	Ribosomal L29 family protein
GH_D11G2309	AT4G39910	ubiquitin-specific protease 3
GH_D11G2311	AT1G16130	wall associated kinase-like 2
GH_D11G2312	AT5G64970	Mitochondrial substrate carrier family protein
GH_D11G2313	AT1G65870	Disease resistance-responsive (dirigent-like protein) family protein
GH_D11G2314	AT1G08620	Transcription factor jumonji (jmj) family protein / zinc finger (C5HC2 type) family protein
GH_D11G2315	AT4G39900	adenine deaminase
GH_D11G2316	AT5G10260	RAB GTPase homolog H1E
GH_D11G2317	AT4G39880	Ribosomal protein L23/L15e family protein
GH_D11G2318	AT5G65000	Nucleotide-sugar transporter family protein
GH_D11G2319	AT5G06720	peroxidase 2
GH_D11G2320	AT5G65020	annexin 2
GH_D11G2321	AT5G65030	nitric oxide synthase-interacting protein
GH_D11G2322	AT4G39850	peroxisomal ABC transporter 1
GH_D11G2323	AT5G45810	CBL-interacting protein kinase 19
GH_D11G2325	AT4G23160	cysteine-rich RECEPTOR-like kinase
GH_D11G2326	AT4G39840	cell wall integrity/stress response component-like protein
GH_D11G2327	AT1G12780	UDP-D-glucose/UDP-D-galactose 4-epimerase 1
GH_D11G2328	AT5G65170	VQ motif-containing protein
GH_D11G2329	AT2G47730	glutathione S-transferase phi 8
GH_D11G2330	AT3G07860	Ubiquitin-like superfamily protein
GH_D11G2331	AT2G22170	Lipase/lipooxygenase%2C PLAT/LH2 family protein
GH_D11G2333	AT5G65140	Haloacid dehalogenase-like hydrolase (HAD) superfamily protein
GH_D11G2334	AT2G35900	Mal d 1-associated protein
GH_D11G2336	AT4G39780	Integrase-type DNA-binding superfamily protein
GH_D11G2337	AT3G01380	sulfatase and phosphatidylinositolglycan class N domain-containing protein
GH_D11G2339	AT5G65110	acyl-CoA oxidase 2
GH_D11G2340	ATMG00860	DNA/RNA polymerases superfamily protein
GH_D11G2342	AT5G10150	UPSTREAM OF FLC protein (DUF966)
GH_D11G2343	AT1G68640	bZIP transcription factor family protein
GH_D11G2344	AT1G24180	Thiamin diphosphate-binding fold (THDP-binding) superfamily protein
GH_D11G2345	AT1G22160	senescence-associated family protein (DUF581)
GH_D11G2347	AT2G22240	myo-inositol-1-phosphate synthase 2
GH_D11G2348	AT2G29540	RNApolymerase 14 kDa subunit
GH_D11G2349	AT2G22250	aspartate aminotransferase
GH_D11G2350	AT5G06920	FASCICLIN-like arabinogalactan protein 21 precursor
GH_D11G2351	AT1G22130	AGAMOUS-like 104
GH_D11G2352	AT4G39710	FK506-binding protein 16-2
GH_D11G2354	AT2G22125	binding protein
GH_D11G2355	AT4G39690	MICOS complex subunit
GH_D11G2356	AT1G36240	Ribosomal protein L7Ae/L30e/S12e/Gadd45 family protein
GH_D11G2357	ATMG01250	RNA-directed DNA polymerase (reverse transcriptase)
GH_D11G2359	AT5G10060	ENTH/VHS family protein
GH_D11G2363	AT2G22120	RING/FYVE/PHD zinc finger superfamily protein
GH_D11G2365	AT5G65210	bZIP transcription factor family protein
GH_D11G2366	AT4G29090	Ribonuclease H-like superfamily protein
GH_D11G2367	AT3G09510	Ribonuclease H-like superfamily protein
GH_D11G2371	AT2G01050	zinc ion binding / nucleic acid binding protein
GH_D11G2372	AT5G10020	Leucine-rich receptor-like protein kinase family protein
GH_D11G2373	AT3G23980	BLISTER
GH_D11G2374	AT5G10010	myosin-H heavy protein
GH_D11G2375	AT5G15090	voltage dependent anion channel 3
GH_D11G2376	AT5G09840	Putative endonuclease or glycosyl hydrolase
GH_D11G2379	AT4G29090	Ribonuclease H-like superfamily protein
GH_D11G2380	AT5G47030	ATPase%2C F1 complex%2C delta/epsilon subunit
GH_D11G2382	AT2G20450	Ribosomal protein L14
GH_D11G2383	AT5G64740	cellulose synthase 6
GH_D11G2384	AT4G24630	DHHC-type zinc finger family protein
GH_D11G2385	AT1G03360	ribosomal RNA processing 4
GH_D11G2386	AT2G21790	ribonucleotide reductase 1
GH_D11G2387	AT4G29090	Ribonuclease H-like superfamily protein
GH_D11G2388	AT5G09880	Splicing factor%2C CC1-like protein
GH_D11G2390	AT3G53480	pleiotropic drug resistance 9
GH_D11G2391	AT2G37280	pleiotropic drug resistance 5
GH_D11G2392	AT4G09830	nuclear receptor family 2 group C protein
GH_D11G2393	AT4G39400	Leucine-rich receptor-like protein kinase family protein
GH_D11G2394	AT1G18335	Acyl-CoA N-acyltransferases (NAT) superfamily protein
GH_D11G2395	AT4G39410	WRKY DNA-binding protein 13
GH_D11G2397	AT2G21820	seed maturation protein
GH_D11G2398	AT3G08880	plectin-like protein
GH_D11G2399	AT4G39490	cytochrome P450%2C family 96%2C subfamily A%2C polypeptide 10
GH_D11G2400	AT2G21870	MALE GAMETOPHYTE DEFECTIVE 1
GH_D11G2401	AT4G39470	Tetratricopeptide repeat (TPR)-like superfamily protein
GH_D11G2402	AT1G47550	exocyst complex component sec3A
GH_D11G2404	AT1G25210	UDP-3-O-acyl N-acetylglycosamine deacetylase family protein
GH_D11G2405	AT3G03790	ankyrin repeat family protein / regulator of chromosome condensation (RCC1) family protein
GH_D11G2407	AT3G24255	RNA-directed DNA polymerase (reverse transcriptase)-related family protein
GH_D11G2408	AT1G30300	Metallo-hydrolase/oxidoreductase superfamily protein
GH_D11G2410	AT1G10370	Glutathione S-transferase family protein
GH_D11G2412	AT5G64813	Ras-related small GTP-binding family protein
GH_D11G2413	AT5G64816	thionin-like protein
GH_D11G2414	AT1G16850	transmembrane protein
GH_D11G2415	AT2G23180	cytochrome P450%2C family 96%2C subfamily A%2C polypeptide 1
GH_D11G2416	AT5G64830	programmed cell death 2 C-terminal domain-containing protein
GH_D11G2417	AT5G64840	general control non-repressible 5
GH_D11G2418	AT2G01050	zinc ion binding / nucleic acid binding protein
GH_D11G2420	AT2G21940	shikimate kinase 1
GH_D11G2421	AT1G60620	RNA polymerase I subunit 43
GH_D11G2422	AT5G64700	nodulin MtN21 /EamA-like transporter family protein
GH_D11G2423	AT4G25810	xyloglucan endotransglycosylase 6
GH_D11G2424	AT2G18465	Chaperone DnaJ-domain superfamily protein
GH_D11G2425	AT3G18800	transmembrane protein
GH_D11G2426	AT1G24180	Thiamin diphosphate-binding fold (THDP-binding) superfamily protein
GH_D11G2427	AT5G09820	Plastid-lipid associated protein PAP / fibrillin family protein
GH_D11G2430	AT3G18730	tetratricopeptide repeat (TPR)-containing protein
GH_D11G2434	AT5G49530	SIN-like family protein
GH_D11G2435	AT4G29090	Ribonuclease H-like superfamily protein
GH_D11G2436	AT1G43760	DNAse I-like superfamily protein
GH_D11G2437	AT3G31430	zinc knuckle (CCHC-type) family protein
GH_D11G2438	AT5G62650	Tic22-like family protein
GH_D11G2439	AT4G11260	phosphatase-like protein
GH_D11G2440	AT1G27000	GRIP/coiled-coil protein%2C putative (DUF1664)
GH_D11G2441	AT1G07990	SIT4 phosphatase-associated family protein
GH_D11G2442	AT1G49160	Protein kinase superfamily protein
GH_D11G2445	AT3G27740	carbamoyl phosphate synthetase A
GH_D11G2446	AT5G09810	actin 7
GH_D11G2449	AT1G49230	RING/U-box superfamily protein
GH_D11G2453	ATMG00860	DNA/RNA polymerases superfamily protein
GH_D11G2458	ATMG00860	DNA/RNA polymerases superfamily protein
GH_D11G2459	ATMG00860	DNA/RNA polymerases superfamily protein
GH_D11G2461	AT4G21190	Pentatricopeptide repeat (PPR) superfamily protein
GH_D11G2462	AT5G24060	Pentatricopeptide repeat (PPR) superfamily protein
GH_D11G2463	AT5G52790	CBS domain protein with a domain protein (DUF21)
GH_D11G2464	AT1G06530	Tropomyosin-like protein
GH_D11G2466	AT5G57100	Nucleotide/sugar transporter family protein
GH_D11G2468	AT5G08710	Regulator of chromosome condensation (RCC1) family protein
GH_D11G2471	AT3G42170	BED zinc finger and hAT dimerization domain-containing protein DAYSLEEPER
GH_D11G2472	AT3G11830	TCP-1/cpn60 chaperonin family protein
GH_D11G2473	AT5G09790	TRITHORAX-RELATED PROTEIN 5
GH_D11G2474	AT3G18640	Zinc finger C-x8-C-x5-C-x3-H type family protein
GH_D11G2475	AT5G09760	Plant invertase/pectin methylesterase inhibitor superfamily
GH_D11G2476	AT5G05010	clathrin adaptor complexes medium subunit family protein
GH_D11G2477	AT2G42610	LIGHT-DEPENDENT SHORT HYPOCOTYLS-like protein (DUF640)
GH_D11G2482	AT5G64630	Transducin/WD40 repeat-like superfamily protein
GH_D11G2483	AT5G64620	cell wall / vacuolar inhibitor of fructosidase 2
GH_D11G2485	AT1G43910	P-loop containing nucleoside triphosphate hydrolases superfamily protein
GH_D11G2486	AT5G02280	SNARE-like superfamily protein
GH_D11G2487	AT1G27410	DNA repair metallo-beta-lactamase family protein
GH_D11G2488	AT4G29040	regulatory particle AAA-ATPase 2A
GH_D11G2489	AT5G64040	photosystem I reaction center subunit PSI-N%2C chloroplast%2C putative / PSI-N%2C putative (PSAN)
GH_D11G2490	AT4G33440	Pectin lyase-like superfamily protein
GH_D11G2493	AT4G09160	SEC14 cytosolic factor family protein / phosphoglyceride transfer family protein
GH_D11G2494	AT2G30390	ferrochelatase 2
GH_D11G2495	AT5G06400	Pentatricopeptide repeat (PPR) superfamily protein
GH_D11G2496	AT5G27380	glutathione synthetase 2
GH_D11G2498	ATCG00500	acetyl-CoA carboxylase carboxyl transferase subunit beta
GH_D11G2499	AT5G67240	small RNA degrading nuclease 3
GH_D11G2500	AT2G30490	cinnamate-4-hydroxylase
GH_D11G2501	AT3G18670	Ankyrin repeat family protein
GH_D11G2502	AT3G18680	Amino acid kinase family protein
GH_D11G2503	AT5G24320	Transducin/WD40 repeat-like superfamily protein
GH_D11G2504	AT5G64660	CYS%2C MET%2C PRO%2C and GLY protein 2
GH_D11G2505	AT1G09815	polymerase delta 4
GH_D11G2506	AT5G17520	root cap 1 (RCP1)
GH_D11G2507	AT5G27260	Myb/SANT-like DNA-binding domain protein
GH_D11G2510	AT1G17070	GC-rich sequence DNA-binding factor-like protein with Tuftelin interacting domain-containing protein
GH_D11G2511	AT4G12040	A20/AN1-like zinc finger family protein
GH_D11G2512	AT1G64860	sigma factor A
GH_D11G2513	AT5G35980	YAK1-like protein 1
GH_D11G2515	AT1G61000	kinetochore protein
GH_D11G2516	AT5G17540	HXXXD-type acyl-transferase family protein
GH_D11G2517	AT5G17540	HXXXD-type acyl-transferase family protein
GH_D11G2519	AT4G13070	RNA-binding CRS1 / YhbY (CRM) domain protein
GH_D11G2520	AT5G17540	HXXXD-type acyl-transferase family protein
GH_D11G2522	AT5G35970	P-loop containing nucleoside triphosphate hydrolases superfamily protein
GH_D11G2523	AT5G21070	Fe(3+) dicitrate transport system permease
GH_D11G2524	AT5G17570	TatD related DNase
GH_D11G2525	AT5G17590	Putative membrane lipoprotein
GH_D11G2526	AT3G03530	non-specific phospholipase C4
GH_D11G2527	AT3G03560	hypothetical protein
GH_D11G2528	AT2G33580	Protein kinase superfamily protein
GH_D11G2529	AT1G64850	Calcium-binding EF hand family protein
GH_D11G2530	AT1G31350	KAR-UP F-box 1
GH_D11G2531	AT1G31350	KAR-UP F-box 1
GH_D11G2532	AT2G29420	glutathione S-transferase tau 7
GH_D11G2533	AT3G03580	Tetratricopeptide repeat (TPR)-like superfamily protein
GH_D11G2534	AT2G37560	origin recognition complex second largest subunit 2
GH_D11G2535	AT3G03620	MATE efflux family protein
GH_D11G2537	AT1G64830	Eukaryotic aspartyl protease family protein
GH_D11G2538	AT5G45275	Major facilitator superfamily protein
GH_D11G2539	AT5G20990	molybdopterin biosynthesis CNX1 protein / molybdenum cofactor biosynthesis enzyme CNX1 (CNX1)
GH_D11G2540	AT4G27090	Ribosomal protein L14
GH_D11G2542	AT5G17640	nuclear factor 1 A-type protein (DUF1005)
GH_D11G2544	AT5G17660	tRNA (guanine-N-7) methyltransferase
GH_D11G2545	AT5G17670	alpha/beta-Hydrolases superfamily protein
GH_D11G2546	AT3G03590	SWIB/MDM2 domain superfamily protein
GH_D11G2547	AT3G03250	UDP-GLUCOSE PYROPHOSPHORYLASE 1
GH_D11G2548	AT4G02600	Seven transmembrane MLO family protein
GH_D11G2549	AT3G17450	hAT dimerization domain-containing protein
GH_D11G2550	AT5G17910	cardiomyopathy-associated protein
GH_D11G2551	AT2G27110	FAR1-related sequence 3
GH_D11G2552	AT5G07610	F-box family protein
GH_D11G2553	AT3G59820	LETM1-like protein
GH_D11G2554	AT1G08680	ARF GAP-like zinc finger-containing protein ZIGA4
GH_D11G2555	AT5G17710	Co-chaperone GrpE family protein
GH_D11G2556	AT3G03620	MATE efflux family protein
GH_D11G2557	AT3G03610	ELMO/CED-12 family protein
GH_D11G2560	AT5G65180	ENTH/VHS family protein
GH_D11G2561	AT1G08700	Presenilin-1
GH_D11G2562	AT1G08810	myb domain protein 60
GH_D11G2566	AT3G45400	exostosin family protein
GH_D11G2567	AT5G17770	NADH:cytochrome B5 reductase 1
GH_D11G2569	AT5G17780	alpha/beta-Hydrolases superfamily protein
GH_D11G2572	AT1G69560	myb domain protein 105
GH_D11G2574	AT4G26010	Peroxidase superfamily protein
GH_D11G2575	AT5G39660	cycling DOF factor 2
GH_D11G2577	AT4G23160	cysteine-rich RECEPTOR-like kinase
GH_D11G2579	AT5G08335	Isoprenylcysteine carboxyl methyltransferase (ICMT) family
GH_D11G2580	AT3G18970	mitochondrial editing factor 20
GH_D11G2581	AT3G03690	Core-2/I-branching beta-1%2C6-N-acetylglucosaminyltransferase family protein
GH_D11G2582	AT3G04440	Plasma-membrane choline transporter family protein
GH_D11G2584	AT5G17860	calcium exchanger 7
GH_D11G2585	AT5G63020	Disease resistance protein (CC-NBS-LRR class) family
GH_D11G2586	AT5G07010	sulfotransferase 2A
GH_D11G2587	AT5G07010	sulfotransferase 2A
GH_D11G2588	AT5G07010	sulfotransferase 2A
GH_D11G2589	AT5G07010	sulfotransferase 2A
GH_D11G2590	AT3G03710	polyribonucleotide nucleotidyltransferase
GH_D11G2591	AT5G27740	ATPase family associated with various cellular activities (AAA)
GH_D11G2592	AT4G08580	microfibrillar-associated protein-like protein
GH_D11G2593	AT5G37480	maltase-glucoamylase%2C intestinal protein
GH_D11G2594	AT1G58030	cationic amino acid transporter 2
GH_D11G2595	AT3G03720	cationic amino acid transporter 4
GH_D11G2596	AT3G03740	BTB-POZ and MATH domain 4
GH_D11G2597	AT1G28760	guanosine-3'%2C5'-bis (diphosphate) 3'-pyrophosphohydrolase%2C putative (DUF2215)
GH_D11G2598	AT3G03750	SET domain protein 20
GH_D11G2599	AT1G10000	Ribonuclease H-like superfamily protein
GH_D11G2600	AT1G43760	DNAse I-like superfamily protein
GH_D11G2601	AT5G35220	Peptidase M50 family protein
GH_D11G2602	AT3G03770	Leucine-rich repeat protein kinase family protein
GH_D11G2603	AT5G39890	2-aminoethanethiol dioxygenase%2C putative (DUF1637)
GH_D11G2604	AT2G36900	membrin 11
GH_D11G2605	AT5G35910	Polynucleotidyl transferase%2C ribonuclease H fold protein with HRDC domain-containing protein
GH_D11G2607	AT2G21720	ArgH (DUF639)
GH_D11G2609	AT5G17920	Cobalamin-independent synthase family protein
GH_D11G2610	AT5G16010	3-oxo-5-alpha-steroid 4-dehydrogenase family protein
GH_D11G2611	AT4G33200	myosin
GH_D11G2612	AT5G07010	sulfotransferase 2A
GH_D11G2616	AT1G11890	Synaptobrevin family protein
GH_D11G2617	AT5G17930	MIF4G domain-containing protein / MA3 domain-containing protein
GH_D11G2618	AT5G06160	splicing factor-like protein
GH_D11G2619	AT2G32300	uclacyanin 1
GH_D11G2621	AT5G17310	UDP-glucose pyrophosphorylase 2
GH_D11G2622	AT2G32300	uclacyanin 1
GH_D11G2623	AT2G32300	uclacyanin 1
GH_D11G2624	AT2G32300	uclacyanin 1
GH_D11G2625	AT1G54400	HSP20-like chaperones superfamily protein
GH_D11G2626	AT1G54400	HSP20-like chaperones superfamily protein
GH_D11G2627	AT5G32450	RNA binding (RRM/RBD/RNP motifs) family protein
GH_D11G2628	AT3G03790	ankyrin repeat family protein / regulator of chromosome condensation (RCC1) family protein
GH_D11G2630	AT5G17980	C2 calcium/lipid-binding plant phosphoribosyltransferase family protein
GH_D11G2631	AT5G20950	Glycosyl hydrolase family protein
GH_D11G2632	AT5G20950	Glycosyl hydrolase family protein
GH_D11G2634	AT3G03800	syntaxin of plants 131
GH_D11G2635	AT3G03810	O-fucosyltransferase family protein
GH_D11G2636	AT5G47690	binding protein
GH_D11G2637	AT3G13540	myb domain protein 5
GH_D11G2640	AT5G19820	ARM repeat superfamily protein
GH_D11G2641	AT5G19790	related to AP2 11
GH_D11G2642	AT5G19780	tubulin alpha-5
GH_D11G2643	AT5G18100	copper/zinc superoxide dismutase 3
GH_D11G2645	AT1G55850	cellulose synthase like E1
GH_D11G2646	AT1G55850	cellulose synthase like E1
GH_D11G2647	AT1G55850	cellulose synthase like E1
GH_D11G2648	AT1G55850	cellulose synthase like E1
GH_D11G2649	AT2G02180	tobamovirus multiplication protein 3
GH_D11G2650	AT3G03860	APR-like 5
GH_D11G2652	AT3G03870	transmembrane protein
GH_D11G2654	AT5G56540	arabinogalactan protein 14
GH_D11G2656	AT5G56540	arabinogalactan protein 14
GH_D11G2657	AT1G55340	hypothetical protein (DUF1639)
GH_D11G2658	AT3G03890	FMN binding protein
GH_D11G2659	AT4G27190	NB-ARC domain-containing disease resistance protein
GH_D11G2660	AT4G27190	NB-ARC domain-containing disease resistance protein
GH_D11G2662	AT1G61190	LRR and NB-ARC domains-containing disease resistance protein
GH_D11G2663	AT4G26090	NB-ARC domain-containing disease resistance protein
GH_D11G2664	AT5G48385	FRIGIDA-like protein
GH_D11G2665	AT5G27240	DNAJ heat shock N-terminal domain-containing protein
GH_D11G2666	AT5G27240	DNAJ heat shock N-terminal domain-containing protein
GH_D11G2667	AT5G53490	Tetratricopeptide repeat (TPR)-like superfamily protein
GH_D11G2668	AT5G48385	FRIGIDA-like protein
GH_D11G2669	AT3G05000	Transport protein particle (TRAPP) component
GH_D11G2672	AT3G04980	DNAJ heat shock N-terminal domain-containing protein
GH_D11G2673	AT4G08630	fas-binding factor-like protein
GH_D11G2674	AT1G09620	ATP binding/leucine-tRNA ligases/aminoacyl-tRNA ligase
GH_D11G2676	AT5G37530	NAD(P)-binding Rossmann-fold superfamily protein
GH_D11G2677	AT3G05010	Protein of unknown function%2C transmembrane-40
GH_D11G2678	AT1G54580	acyl carrier protein 2
GH_D11G2679	AT3G25500	formin homology 1
GH_D11G2681	AT1G08820	vamp/synaptobrevin-associated protein 27-2
GH_D11G2682	AT3G05030	sodium hydrogen exchanger 2
GH_D11G2683	AT3G04040	transmembrane protein
GH_D11G2684	AT1G55530	RING/U-box superfamily protein
GH_D11G2686	AT2G02720	Pectate lyase family protein
GH_D11G2696	AT1G52820	2-oxoglutarate (2OG) and Fe(II)-dependent oxygenase superfamily protein
GH_D11G2697	AT1G52820	2-oxoglutarate (2OG) and Fe(II)-dependent oxygenase superfamily protein
GH_D11G2705	AT2G03090	expansin A15
GH_D11G2706	AT5G18260	RING/U-box superfamily protein
GH_D11G2707	AT5G02070	Protein kinase family protein
GH_D11G2708	AT1G08570	atypical CYS HIS rich thioredoxin 4
GH_D11G2709	AT3G07360	plant U-box 9
GH_D11G2710	AT4G20770	Pentatricopeptide repeat (PPR) superfamily protein
GH_D11G2711	AT2G33260	Tryptophan/tyrosine permease
GH_D11G2712	AT1G09230	RNA-binding (RRM/RBD/RNP motifs) family protein
GH_D11G2713	AT5G18270	NAC domain containing protein 87
GH_D11G2714	AT2G39050	hydroxyproline-rich glycoprotein family protein
GH_D11G2715	AT3G04070	NAC domain containing protein 47
GH_D13G1542	AT4G27240	zinc finger (C2H2 type) family protein
GH_D13G1543	AT4G26640	WRKY family transcription factor family protein
GH_D13G1544	AT1G31814	FRIGIDA like 2
GH_D13G1545	AT5G55560	Protein kinase superfamily protein
GH_D13G1546	AT1G68400	leucine-rich repeat transmembrane protein kinase family protein
GH_D13G1547	AT5G55530	Calcium-dependent lipid-binding (CaLB domain) family protein
GH_D13G1549	AT3G20150	Kinesin motor family protein
GH_D13G1550	AT4G26670	Mitochondrial import inner membrane translocase subunit Tim17/Tim22/Tim23 family protein
GH_D13G1551	AT5G59240	Ribosomal protein S8e family protein
GH_D13G1552	AT5G55340	MBOAT (membrane bound O-acyl transferase) family protein
GH_D13G1553	AT1G16240	syntaxin of plants 51
GH_D13G1554	AT5G55280	homolog of bacterial cytokinesis Z-ring protein FTSZ 1-1
GH_D13G1555	AT5G17310	UDP-glucose pyrophosphorylase 2
GH_D13G1556	AT5G55260	protein phosphatase X 2
GH_D13G1557	AT1G04970	lipid-binding serum glycoprotein family protein
GH_D13G1558	AT5G55230	microtubule-associated proteins 65-1
GH_D13G1559	AT1G66070	Translation initiation factor eIF3 subunit
GH_D13G1560	AT4G26790	GDSL-like Lipase/Acylhydrolase superfamily protein
GH_D13G1561	AT4G26810	SWIB/MDM2 domain superfamily protein
GH_D13G1562	AT1G16480	Tetratricopeptide repeat (TPR)-like superfamily protein
GH_D13G1563	AT3G20300	extracellular ligand-gated ion channel protein (DUF3537)
GH_D13G1564	AT3G52300	ATP synthase D chain
GH_D13G1565	AT5G55160	small ubiquitin-like modifier 2
GH_D13G1566	AT4G26850	GDP-L-galactose phosphorylase 1
GH_D13G1567	AT3G21610	Acid phosphatase/vanadium-dependent haloperoxidase-related protein
GH_D13G1568	AT5G55050	GDSL-like Lipase/Acylhydrolase superfamily protein
GH_D13G1569	AT3G51120	zinc finger CCCH domain-containing protein 44
GH_D13G1570	AT2G25660	embryo defective 2410
GH_D13G1571	AT2G32460	myb domain protein 101
GH_D13G1572	AT1G66880	Protein kinase superfamily protein
GH_D13G1574	AT3G20410	calmodulin-domain protein kinase 9
GH_D13G1575	AT5G54940	Translation initiation factor SUI1 family protein
GH_D13G1577	AT4G21970	senescence regulator (Protein of unknown function%2C DUF584)
GH_D13G1579	AT3G20395	RING/U-box superfamily protein
